# Supplementary material for: Photosynthetic and transcriptome responses to fluctuating light in Arabidopsis thylakoid ion transport triple mutant
Source: Plant Direct. 2023 Oct 25;7(10):e534. doi: 10.1002/pld3.534 (PMC10598627; doi:10.1002/pld3.534)
Supplement: Supplementary file 1 — Data S1. Supporting Information. [file PLD3-7-e534-s005.xlsx]

## Sheet: FL vs CL
Gene ID	Gene Symbol	Log FC ([WT-FL] vs [WT-CL])	Log FC ([kvc-FL] vs [kvc-CL])	Description	P (treatment)
AT1G66700	PXMT1	6.4439	7.24203	S-adenosylmethionine-dependent methyltransferase domain-containing protein	1.90083e-05		>2FC upregulated
AT1G30720	AT1G30720	7.54227	6.70571	FAD-binding and BBE domain-containing protein	1.09325e-06		>2FC downregulated
AT1G36622	AT1G36622	5.22252	6.43416	uncharacterized protein	2.51559e-07
AT4G23280	CRK20	6.5227	6.3539	putative cysteine-rich receptor-like protein kinase 20	1.99051e-06
AT4G21120	CAT1	5.75264	6.18309	amino acid transporter 1	7.10996e-06
AT5G57010	AT5G57010	4.64078	6.11345	calmodulin-binding protein-like protein	5.33537e-06
AT1G30730	AT1G30730	6.20197	6.0495	FAD-binding and BBE domain-containing protein	2.00411e-05
AT1G53625	AT1G53625	6.69007	5.94772	uncharacterized protein	2.30889e-07
AT5G20230	SAG14	6.47837	5.84477	blue copper protein	9.64449e-08
AT5G01040	LAC8	4.46097	5.75088	laccase 8	3.65164e-05
AT1G26380	AT1G26380	5.03869	5.747	FAD-binding and BBE domain-containing protein	2.216e-05
AT5G11140	AT5G11140	5.67367	5.69292	phospholipase-like (PEARLI 4) family protein	2.32091e-06
AT2G32200	AT2G32200	5.94301	5.58908	uncharacterized protein	9.3885e-06
AT1G51820	AT1G51820	3.38249	5.57261	putative LRR receptor-like serine/threonine-protein kinase	4.73449e-06
AT1G26420	AT1G26420	7.15421	5.49141	FAD-binding and BBE domain-containing protein	2.15193e-05
AT5G45630	AT5G45630	5.34199	5.37673	uncharacterized protein	0.000539127
AT1G21120	AT1G21120	4.6014	5.29115	O-methyltransferase family protein	9.89348e-06
AT2G30750	CYP71A12	5.44239	5.24981	cytochrome P450 71A12	0.000170749
AT4G14690	ELIP2	3.6864	5.24395	early light-inducible protein 2	9.4816e-06
AT2G35980	NHL10	4.49479	5.23641	late embryogenesis abundant hydroxyproline-rich glycoprotein	7.29541e-07
AT4G17660	AT4G17660	4.82801	5.19585	protein kinase family protein	1.11385e-05
AT1G14780	AT1G14780	4.83974	5.18845	MAC/Perforin domain-containing protein	1.0484e-05
AT1G17744	AT1G17744	2.42697	5.18152	uncharacterized protein	0.0377816
AT5G24110	WRKY30	5.57933	5.15515	WRKY DNA-binding protein 30	2.70381e-07
AT1G56060	AT1G56060	4.78192	5.12711	uncharacterized protein	1.53661e-05
AT1G65390	ATPP2-A5	2.85222	5.08424	protein PHLOEM protein 2-LIKE A5	7.12898e-05
AT1G75040	PR5	5.61587	5.06688	pathogenesis-related protein 5	1.31257e-07
AT4G23215	AT4G23215	6.40683	5.06649	pseudogene.	3.10414e-05
AT4G11470	CRK31	5.88245	5.05872	putative cysteine-rich receptor-like protein kinase 31	2.83134e-05
AT3G12910	AT3G12910	4.84002	5.0266	no apical meristem domain-containing transcriptional regulator	0.000277238
AT5G36925	AT5G36925	5.53137	5.02097	uncharacterized protein	6.46322e-05
AT4G18540	AT4G18540	5.28021	5.01429	uncharacterized protein	6.8931e-07
AT4G39670	AT4G39670	4.78984	4.99693	glycolipid transfer protein	3.19715e-05
AT4G14450	AT4G14450	4.94513	4.97079	uncharacterized protein	0.000228574
AT5G53110	AT5G53110	5.64038	4.95709	RING/U-box domain-containing protein-like protein	3.43114e-05
AT3G10930	AT3G10930	4.92891	4.91699	uncharacterized protein	0.000572913
AT3G48520	CYP94B3	5.33154	4.89664	cytochrome P450, family 94, subfamily B, polypeptide 3	0.000122819
AT2G32210	AT2G32210	6.16217	4.89256	uncharacterized protein	4.7828e-05
AT4G20000	AT4G20000	4.48922	4.88261	VQ motif-containing protein	2.22618e-05
AT2G29110	ATGLR2.8	5.27372	4.87757	glutamate receptor 2.8	1.74082e-06
AT1G58420	AT1G58420	4.95352	4.87204	uncharacterized protein	0.000322348
AT4G14370	AT4G14370	3.54025	4.85755	TIR-NBS-LRR class disease resistance protein	1.85979e-06
AT1G02930	ATGSTF6	5.11373	4.83959	glutathione S-transferase 1	1.83688e-07
AT2G39200	MLO12	5.80568	4.83821	MLO-like protein 12	1.09325e-06
AT1G26410	AT1G26410	4.44565	4.82186	FAD-binding and BBE domain-containing protein	3.85862e-07
AT4G16240	AT4G16240	5.3753	4.80903	uncharacterized protein	5.81822e-07
AT1G02920	GST11	5.04632	4.77678	glutathione S-transferase 11	7.27257e-07
AT2G32190	AT2G32190	4.84622	4.77675	uncharacterized protein	9.66723e-05
AT2G43620	AT2G43620	4.79082	4.74973	chitinase-like protein	1.27083e-05
AT3G10185	AT3G10185	4.15618	4.74777	Gibberellin-regulated family protein	4.48884e-05
AT2G46150	AT2G46150	3.52596	4.7323	late embryogenesis abundant hydroxyproline-rich glycoprotein	4.78335e-06
AT5G45340	CYP707A3	4.77046	4.71482	abscisic acid 8'-hydroxylase 3	4.39774e-05
AT5G06570	AT5G06570	6.30058	4.71246	alpha/beta hydrolase fold-containing protein	8.44966e-06
AT3G23250	ATMYB15	5.79533	4.70662	myb domain protein 15	0.000376404
AT3G21080	AT3G21080	3.31283	4.6805	ABC transporter-like protein	2.43035e-05
AT5G44585	AT5G44585	4.00207	4.67187	uncharacterized protein	0.000487602
AT2G29350	SAG13	5.61777	4.65617	senescence-associated protein 13	3.29474e-07
AT1G51890	AT1G51890	5.96382	4.65105	putative leucine-rich repeat protein kinase	1.04139e-06
AT1G66780	AT1G66780	3.87314	4.63886	MATE efflux family protein	1.83688e-07
AT1G02400	ATGA2OX4	4.80905	4.60843	gibberellin 2-oxidase 6	5.09035e-05
AT2G02990	RNS1	5.24293	4.51888	ribonuclease 1	0.000408557
AT1G14870	PCR2	4.8765	4.51844	cadmium resistance protein 2	4.42298e-07
AT1G65500	AT1G65500	4.84927	4.49807	uncharacterized protein	5.27496e-06
AT4G23882	AT4G23882	6.2375	4.48652	heavy metal transport/detoxification domain-containing protein	8.61076e-06
AT1G35230	AGP5	5.79619	4.48426	arabinogalactan protein 5	6.32294e-07
AT1G49000	AT1G49000	5.12959	4.47771	uncharacterized protein	3.46192e-06
AT1G29715	AT1G29715	5.2164	4.44595	pseudogene.	1.71165e-06
AT4G02330	ATPMEPCRB	4.99784	4.40667	pectinesterase 41	1.11445e-07
AT2G18690	AT2G18690	5.45609	4.39213	uncharacterized protein	2.58937e-06
AT2G29100	ATGLR2.9	4.19887	4.37871	glutamate receptor 2.9	6.46276e-05
AT2G19190	FRK1	3.44189	4.34112	senescence-induced receptor-like serine/threonine-protein kinase	1.16243e-05
AT5G53710	AT5G53710	4.84315	4.32246	uncharacterized protein	0.000188592
AT2G40740	WRKY55	3.58583	4.28453	WRKY transcription factor 55	0.000887369
AT1G75030	TLP-3	3.82353	4.24708	thaumatin-like protein 3	1.485e-05
AT5G47850	CCR4	5.4277	4.21975	serine/threonine-protein kinase-like protein CCR4	4.42474e-06
AT1G14540	AT1G14540	4.19983	4.19924	peroxidase 4	1.01323e-05
AT1G65510	AT1G65510	3.42678	4.18142	uncharacterized protein	6.50867e-06
AT3G21520	DMP1	4.16246	4.10033	DUF679 domain membrane protein 1	1.11637e-05
AT5G59820	RHL41	5.07787	4.07685	C2H2-type zinc finger protein	0.000922082
AT4G37990	ELI3	4.55489	3.97537	cinnamyl alcohol dehydrogenase 8	0.00242785
AT5G17780	AT5G17780	2.2048	3.95091	hydrolase, alpha/beta fold family protein	8.07383e-05
AT1G51780	ILL5	7.25554	3.93448	IAA-amino acid hydrolase ILR1-like 5	0.000147736
AT4G14640	CAM8	3.05197	3.93295	calmodulin-like protein 8	0.000190557
AT5G59320	LTP3	6.20952	3.92418	non-specific lipid-transfer protein 3	3.2643e-06
AT1G20310	AT1G20310	4.46277	3.89762	uncharacterized protein	5.48877e-05
AT1G57630	AT1G57630	4.27376	3.89398	Toll-Interleukin-Resistance domain-containing protein	0.000639415
AT1G57650	AT1G57650	3.21014	3.87401	ATP binding protein	1.02392e-06
AT2G25470	AtRLP21	3.17408	3.87252	receptor like protein 21	7.06488e-05
AT5G38250	AT5G38250	6.97837	3.86434	Protein kinase family protein	1.13638e-06
AT1G65845	AT1G65845	5.00306	3.86135	uncharacterized protein	1.11445e-07
AT1G05340	AT1G05340	4.98258	3.83674	uncharacterized protein	2.09254e-05
AT5G65165	SDH2-3	3.0871	3.82474	succinate dehydrogenase	0.00044971
AT4G16260	AT4G16260	6.58624	3.81916	catalytic/ cation binding / hydrolase	0.000466857
AT2G36750	UGT73C1	4.64993	3.8107	cytokinin-O-glucosyltransferase 1	1.05068e-05
AT4G13790	AT4G13790	2.85086	3.80753	SAUR-like auxin-responsive protein	0.00105868
AT3G15534	AT3G15534	1.74946	3.80498	uncharacterized protein	0.00121933
AT2G42350	AT2G42350	4.40224	3.80023	RING-H2 finger protein ATL40	3.8741e-06
AT3G15518	AT3G15518	2.75466	3.79084	uncharacterized protein	1.27355e-05
AT5G61890	AT5G61890	3.61775	3.78543	ethylene-responsive transcription factor ERF114	0.00344651
AT2G15120	AT2G15120	5.16797	3.78166	pseudogene.	7.92925e-05
AT3G13790	ATCWINV1	4.24888	3.76372	beta-fructofuranosidase	8.02199e-07
AT4G14746	AT4G14746	3.93129	3.7512	uncharacterized protein	1.31257e-07
AT1G65690	AT1G65690	4.49386	3.7436	late embryogenesis abundant (LEA) hydroxyproline-rich glycoprotein	4.0852e-06
AT3G28865	AT3G28865	4.01611	3.71838	transposable element gene.	3.0823e-06
AT4G31870	ATGPX7	3.8032	3.71353	glutathione peroxidase 7	3.02525e-07
AT5G01050	AT5G01050	3.99496	3.71258	laccase-9	3.50569e-05
AT1G72060	AT1G72060	4.28729	3.71131	serine-type endopeptidase inhibitor	8.89534e-06
AT4G12470	AZI1	4.03602	3.70216	azelaic acid induced 1	0.000143111
AT4G18422	AT4G18422	4.45469	3.69946	uncharacterized protein	0.000390807
AT1G24470	KCR2	4.44571	3.69452	beta-ketoacyl reductase 2	1.37911e-06
AT1G42140	AT1G42140	3.29421	3.69027	transposable element gene.	0.000196864
AT5G20630	GLP3A	2.78529	3.67065	germin-like protein subfamily 3 member 3	9.8018e-06
AT2G38240	AT2G38240	4.20299	3.66741	2-oxoglutarate (2OG) and Fe(II)-dependent oxygenase-like protein	0.000233365
AT2G36590	ProT3	3.02868	3.65955	proline transporter 3	1.21963e-05
AT4G23810	WRKY53	4.60763	3.65738	putative WRKY transcription factor 53	1.6373e-07
AT5G47330	AT5G47330	2.78389	3.63813	palmitoyl protein thioesterase family protein	5.60101e-07
AT1G30700	AT1G30700	3.82082	3.63787	FAD-binding and BBE domain-containing protein	8.81689e-06
AT4G23210	CRK13	3.42447	3.63434	cysteine-rich receptor-like protein kinase 13	1.55583e-06
AT2G47485	AT2G47485	4.66648	3.63263	uncharacterized protein	1.52229e-05
AT2G40180	ATHPP2C5	2.04771	3.62877	putative protein phosphatase 2C 30	0.000246658
AT3G52748	AT3G52748	4.56754	3.61833	other RNA.	1.20104e-05
AT5G26920	CBP60G	3.39651	3.60333	Cam-binding protein 60-like G	5.16064e-06
AT4G16690	ATMES16	3.94726	3.59711	pheophorbidase	5.11163e-07
AT1G51860	AT1G51860	3.93694	3.59653	putative LRR receptor-like serine/threonine-protein kinase	5.4569e-05
AT5G59310	LTP4	5.54191	3.59618	non-specific lipid-transfer protein 4	0.00105423
AT3G02840	AT3G02840	5.03258	3.59434	armadillo/beta-catenin-like repeat-containing protein	0.00132137
AT1G07900	LBD1	4.68638	3.58654	LOB domain-containing protein 1	3.16725e-05
AT3G26830	PAD3	4.48616	3.55271	cytochrome P450 71B15	0.00247781
AT1G66690	AT1G66690	2.26028	3.55245	AtPP-like protein	0.000250695
AT3G55500	EXPA16	3.17821	3.54701	expansin A16	6.51537e-05
AT3G53150	UGT73D1	2.89316	3.54454	UDP-glucosyl transferase 73D1	0.00010046
AT5G42380	CML39	2.82214	3.54171	calcium-binding protein CML37	0.00259068
AT2G43590	AT2G43590	4.19704	3.53358	chitinase-like protein	5.85302e-07
AT3G05080	AT3G05080	1.24438	3.53072	uncharacterized protein	0.0185606
AT3G57520	SIP2	3.10547	3.50955	putative galactinol--sucrose galactosyltransferase 2	1.07884e-06
AT1G65484	AT1G65484	3.92852	3.50295	uncharacterized protein	0.000118
AT1G29290	AT1G29290	2.2925	3.49883	uncharacterized protein	0.000550839
AT5G10100	TPPI	3.49461	3.49844	haloacid dehalogenase-like hydrolase domain-containing protein	0.000134207
AT3G26500	PIRL2	4.1951	3.49813	plant intracellular ras group-related LRR 2	5.05631e-06
AT2G15220	AT2G15220	5.45311	3.49675	basic secretory protein family protein	1.44185e-06
AT2G22880	AT2G22880	3.86243	3.49668	VQ motif-containing protein	5.21758e-05
AT5G46295	AT5G46295	3.36614	3.47146	uncharacterized protein	0.000162606
AT1G28010	ATABCB14	3.30579	3.46251	ABC transporter B family member 14	8.84327e-07
AT5G01550	LECRKA4.2	5.76502	3.44285	Lectin-domain containing receptor kinase A4.2	0.000102826
AT4G18250	AT4G18250	3.36086	3.42234	putative receptor serine/threonine kinase	7.20632e-07
AT5G05300	AT5G05300	4.09246	3.41859	uncharacterized protein	0.00116708
AT2G25735	AT2G25735	3.80381	3.40181	uncharacterized protein	7.49832e-06
AT1G11610	CYP71A18	2.67248	3.39831	cytochrome P450 71A18	5.31831e-06
AT4G00970	CRK41	4.2346	3.39309	cysteine-rich receptor-like protein kinase 41	1.6373e-07
AT2G21840	AT2G21840	2.94566	3.39256	Cysteine/Histidine-rich C1 domain family protein	0.00225846
AT3G17609	HYH	3.11726	3.38484	transcription factor HY5-like protein	2.22875e-07
AT3G52700	AT3G52700	3.63804	3.37014	uncharacterized protein	6.59338e-05
AT5G56960	AT5G56960	3.80625	3.35865	putative transcription factor bHLH041	0.000359392
AT3G11640	AT3G11640	1.2816	3.35614	uncharacterized protein	0.00524365
AT2G47240	CER8	2.65295	3.35475	long chain acyl-CoA synthetase 1	7.26104e-07
AT5G37300	WSD1	4.39101	3.3488	o-acyltransferase WSD1	1.20262e-05
AT5G41761	AT5G41761	3.2901	3.34156	uncharacterized protein	1.16568e-06
AT5G28610	AT5G28610	4.59746	3.3398	uncharacterized protein	3.30311e-05
AT2G35710	AT2G35710	4.15257	3.33813	nucleotide-diphospho-sugar transferase domain-containing protein	7.72793e-06
AT1G66460	AT1G66460	3.95547	3.33526	protein kinase-like protein	1.57324e-06
AT5G25910	AtRLP52	3.83873	3.33142	receptor like protein 52	0.00034948
AT2G28630	KCS12	3.16659	3.32249	3-ketoacyl-CoA synthase 12	1.02079e-06
AT2G25440	AtRLP20	2.18016	3.31063	receptor like protein 20	0.00213996
AT5G49520	WRKY48	5.00551	3.30279	putative WRKY transcription factor 48	1.13307e-05
AT1G19320	AT1G19320	3.04114	3.2926	pathogenesis-related thaumatin-like protein	0.00316827
AT2G38530	LTP2	2.95601	3.29257	non-specific lipid-transfer protein 2	2.03464e-06
AT4G12480	pEARLI 1	2.22939	3.29167	bifunctional inhibitor/lipid-transfer protein/seed storage 2S albumin-like protein	0.014574
AT3G22840	ELIP1	1.84985	3.28909	chlorophyll A-B binding, early light-inducible protein	1.82407e-05
AT4G20860	AT4G20860	3.24237	3.26992	FAD-binding and BBE domain-containing protein	9.82257e-06
AT1G61255	AT1G61255	4.90341	3.26777	uncharacterized protein	8.15107e-05
AT4G04490	CRK36	3.56116	3.25353	cysteine-rich receptor-like protein kinase 36	1.15853e-05
AT1G02360	AT1G02360	3.70411	3.2527	putative chitinase	1.79833e-06
AT3G13433	AT3G13433	3.75431	3.24657	uncharacterized protein	2.98038e-06
AT2G28570	AT2G28570	2.78894	3.2419	uncharacterized protein	1.36351e-05
AT1G76650	CML38	3.37874	3.23994	calcium-binding protein CML38	0.0106265
AT3G59880	AT3G59880	3.68561	3.23324	uncharacterized protein	5.64122e-05
AT1G19020	AT1G19020	3.7729	3.23241	uncharacterized protein	1.81995e-06
AT2G27080	AT2G27080	4.20305	3.22404	late embryogenesis abundant hydroxyproline-rich glycoprotein	0.00141284
AT1G51920	AT1G51920	3.66132	3.22274	uncharacterized protein	7.26303e-07
AT2G23880	AT2G23880	4.27537	3.21166	transposable element gene.	0.000167993
AT1G72070	AT1G72070	3.69627	3.19282	chaperone DnaJ-domain containing protein	9.28111e-06
AT3G50170	AT3G50170	2.55983	3.18896	uncharacterized protein	1.95053e-05
AT5G12880	AT5G12880	3.86787	3.18463	proline-rich family protein	0.000132893
AT1G58225	AT1G58225	3.83048	3.17424	uncharacterized protein	6.76427e-06
AT2G44370	AT2G44370	3.11362	3.16525	cysteine/histidine-rich C1 domain-containing protein	0.000280875
AT4G22470	AT4G22470	5.1908	3.1623	protease inhibitor/seed storage/lipid transfer protein (LTP) family protein	0.000225431
AT5G26220	AT5G26220	2.97357	3.16107	ChaC-like family protein	9.63963e-07
AT2G17060	AT2G17060	4.10083	3.1478	TIR-NBS-LRR class disease resistance protein	0.000686347
AT1G27730	STZ	4.41053	3.14595	zinc finger protein STZ/ZAT10	0.00549901
AT4G28140	AT4G28140	4.2001	3.14384	ethylene-responsive transcription factor ERF054	1.26559e-05
AT2G16630	AT2G16630	3.15686	3.13896	pollen Ole e 1 allergen and extensin family protein	6.55026e-06
AT1G21326	AT1G21326	4.09112	3.13721	VQ motif-containing protein	2.57477e-05
AT5G17350	AT5G17350	3.12324	3.13635	uncharacterized protein	0.017174
AT4G26150	GATA22	3.57522	3.13412	putative GATA transcription factor 22	1.44501e-06
AT5G42900	COR27	3.19608	3.12936	cold regulated protein 27	1.62717e-06
AT5G48540	AT5G48540	2.67401	3.12606	cysteine-rich repeat secretory protein 55	6.298e-07
AT5G57560	TCH4	3.63522	3.07596	xyloglucan endotransglucosylase/hydrolase protein 22	0.00823951
AT2G43570	CHI	4.93931	3.07579	chitinase class 4-like protein	2.31585e-07
AT5G25260	AT5G25260	3.57819	3.07189	Flotillin-like protein 2	0.00230782
AT2G35000	AT2G35000	3.17713	3.06697	E3 ubiquitin-protein ligase ATL9	2.17062e-05
AT4G07820	AT4G07820	3.58102	3.04942	cysteine-rich secretory proteins, antigen 5 and pathogenesis-related protein 1 domain-containing protein	4.17023e-05
AT3G52400	SYP122	3.79822	3.04621	syntaxin-122	6.02236e-06
AT5G22300	NIT4	3.04679	3.04425	bifunctional nitrilase/nitrile hydratase NIT4	2.06886e-06
AT5G51950	AT5G51950	2.64299	3.04372	Glucose-methanol-choline (GMC) oxidoreductase family protein	2.8115e-05
AT1G22890	AT1G22890	4.02728	3.03757	uncharacterized protein	1.64516e-06
AT5G24080	AT5G24080	2.95412	3.02715	protein kinase family protein	0.000443829
AT3G48850	PHT3;2	3.39447	3.0058	phosphate transporter 3;2	1.22991e-05
AT3G22121	AT3G22121	2.87785	3.00384	other RNA.	0.000137949
AT4G31875	AT4G31875	2.83557	2.99956	uncharacterized protein	0.000124879
AT4G24570	DIC2	4.08733	2.99897	dicarboxylate carrier 2	0.00637823
AT5G23160	AT5G23160	2.84377	2.99598	uncharacterized protein	7.32376e-05
AT4G04500	CRK37	3.60974	2.99453	cysteine-rich receptor-like protein kinase 37	0.000601
AT4G23190	CRK11	3.0648	2.98923	cysteine-rich receptor-like protein kinase 11	2.05182e-07
AT1G77760	NR1	2.81367	2.96325	nitrate reductase	7.3856e-07
AT5G22520	AT5G22520	2.62313	2.9443	uncharacterized protein	0.00190906
AT5G57220	CYP81F2	3.29886	2.94186	cytochrome P450, family 81, subfamily F, polypeptide 2	1.20224e-05
AT4G24310	AT4G24310	3.48897	2.93535	uncharacterized protein	0.000208158
AT5G14330	AT5G14330	2.29627	2.92826	uncharacterized protein	0.000144652
AT3G18590	AtENODL5	3.1231	2.92503	early nodulin-like protein 5	6.07028e-05
AT3G19930	STP4	2.75931	2.91979	sugar transport protein 4	1.83688e-07
AT5G50915	AT5G50915	2.37747	2.91829	transcription factor bHLH137	3.63279e-05
AT5G65600	AT5G65600	2.67842	2.9169	concanavalin A-like lectin kinase-like protein	0.000540173
AT5G55570	AT5G55570	2.169	2.91363	uncharacterized protein	1.09437e-05
AT1G05680	UGT74E2	2.94562	2.90412	Uridine diphosphate glycosyltransferase 74E2	0.000533001
AT4G39830	AT4G39830	2.76923	2.90203	putative L-ascorbate oxidase	1.72883e-06
AT5G28630	AT5G28630	4.4754	2.89063	glycine-rich protein	5.31914e-06
AT4G37900	AT4G37900	3.13589	2.88533	uncharacterized protein	3.48952e-06
AT3G09520	EXO70H4	2.61566	2.88328	exocyst complex component 7	3.23805e-05
AT1G05675	AT1G05675	2.96017	2.87405	UDP-Glycosyltransferase superfamily protein	0.000104087
AT2G18660	PNP-A	3.55248	2.87336	EG45-like domain-containing protein 2	5.38789e-06
AT3G11480	ATBSMT1	3.75593	2.87094	S-adenosyl-L-methionine-dependent methyltransferase-like protein	0.00834497
AT1G65240	AT1G65240	1.73597	2.8643	aspartic proteinase-like protein 2	0.000224164
AT2G27660	AT2G27660	2.84257	2.86224	cysteine/histidine-rich C1 domain-containing protein	2.00926e-05
AT5G18470	AT5G18470	3.24242	2.84601	curculin-like (mannose-binding) lectin family protein	1.36966e-06
AT2G36080	AT2G36080	2.73181	2.83406	B3 domain-containing protein	9.80108e-06
AT3G50930	BCS1	3.27012	2.83325	cytochrome BC1 synthesis	8.55068e-05
AT3G07650	COL9	2.70706	2.82902	zinc finger protein CONSTANS-LIKE 9	2.14698e-06
AT5G26280	AT5G26280	1.11121	2.82823	TRAF-like family protein	0.0421453
AT2G35290	AT2G35290	1.86367	2.82262	uncharacterized protein	0.00738583
AT3G24420	AT3G24420	2.31259	2.81487	hydrolase, alpha/beta fold family protein	1.3315e-06
AT5G24240	AT5G24240	2.48366	2.81423	phosphatidylinositol 3-and 4-kinase family protein / ubiquitin family protein	0.0301867
AT2G32470	AT2G32470	3.40213	2.80442	F-box associated ubiquitination effector family protein	5.51708e-05
AT1G65850	AT1G65850	2.76342	2.80019	TIR-NBS-LRR class disease resistance protein	0.000219972
AT5G01540	LECRKA4.1	2.85214	2.80016	Lectin-domain containing receptor kinase A4.1	8.16526e-07
AT2G03020	AT2G03020	2.26768	2.79516	Heat shock protein HSP20/alpha crystallin family protein	0.000441457
AT5G38310	AT5G38310	2.69245	2.79177	uncharacterized protein	3.27019e-06
AT1G15550	GA4	2.42599	2.78706	gibberellin 3-beta-dioxygenase 1	0.000134631
AT4G15200	FH3	1.62593	2.77872	formin 3	0.00266318
AT2G16367	AT2G16367	2.50753	2.7785	Encodes a defensin-like (DEFL) family protein..	0.000508206
AT5G24140	SQP2	1.50498	2.77662	Squalene monooxygenase 2	4.63221e-06
AT2G43000	NAC042	3.2663	2.77486	NAC domain-containing protein 42	0.00165228
AT3G31440	AT3G31440	2.53041	2.77281	transposable element gene.	0.00320719
AT3G20470	GRP5	3.42526	2.77196	glycine-rich protein 5	4.37231e-07
AT5G52250	RUP1	2.19999	2.77061	transducin/WD40 domain-containing protein	0.00415563
AT1G61560	ATMLO6	2.69376	2.76217	MLO-like protein 6	2.22875e-07
AT4G01720	WRKY47	3.76226	2.76181	putative WRKY transcription factor 47	4.37463e-07
AT3G30460	AT3G30460	2.23592	2.75659	RING/U-box domain-containing protein	2.41005e-05
AT3G61920	AT3G61920	2.02657	2.75452	uncharacterized protein	3.8557e-05
AT4G16740	ATTPS03	3.29809	2.74416	(E)-beta-ocimene synthase	1.2396e-06
AT4G11200	AT4G11200	2.52957	2.74322	transposable element gene.	0.000311109
AT5G01542	AT5G01542	2.75319	2.7401	Potential natural antisense gene, locus overlaps with AT5G01540.	5.13284e-07
AT4G37610	BT5	3.07069	2.73967	BTB and TAZ domain protein 5	0.00143437
AT2G47050	AT2G47050	1.06365	2.73541	plant invertase/pectin methylesterase inhibitor domain-containing protein	0.012748
AT3G48020	AT3G48020	2.47479	2.72997	uncharacterized protein	0.00225875
AT5G38900	AT5G38900	3.8409	2.72109	DSBA oxidoreductase family protein	0.000437539
AT5G41315	GL3	0.206367	2.71656	transcription factor GLABRA 3	0.0245287
AT2G43290	MSS3	3.29673	2.71036	calmodulin-like protein 5	9.02384e-06
AT3G52742	AT3G52742	1.30457	2.70933	other RNA.	0.0016722
AT4G33980	AT4G33980	3.49305	2.7086	uncharacterized protein	5.33537e-06
AT4G20830	AT4G20830	2.9012	2.70276	Reticuline oxidase-like protein	7.63146e-08
AT1G65610	ATGH9A2	2.7741	2.70249	endoglucanase 7	4.92945e-05
AT4G30280	ATXTH18	4.31357	2.69602	xyloglucan:xyloglucosyl transferase	0.000197956
AT1G66090	AT1G66090	3.09656	2.67994	TIR-NBS class of disease resistance protein	0.000187543
AT3G31442	SADHU7-2	2.54832	2.67839	transposable element gene.	0.00332688
AT3G54420	ATEP3	2.4442	2.67533	chitinase	3.81506e-05
AT4G28460	AT4G28460	2.99146	2.67298	uncharacterized protein	0.00038059
AT3G47660	AT3G47660	1.45847	2.66997	regulator of chromosome condensation repeat-containing protein	0.00190376
AT3G01760	AT3G01760	2.71184	2.6593	Lysine histidine transporter-like 4	0.00089425
AT2G37980	AT2G37980	2.94637	2.65872	O-fucosyltransferase-like protein	0.003526
AT1G61575	AT1G61575	1.05111	2.65735	uncharacterized protein	0.0143912
AT4G15417	ATRTL1	3.72637	2.65599	protein RNAse II-like 1	5.58772e-05
AT3G18560	AT3G18560	3.32586	2.65496	uncharacterized protein	2.00745e-06
AT2G29370	AT2G29370	3.2191	2.65183	tropine dehydrogenase	0.000372281
AT1G21320	AT1G21320	2.9983	2.6473	nucleic acid/nucleotide binding protein	0.000768937
AT1G02820	AT1G02820	2.49033	2.64154	late embryogenesis abundant 3-like protein	3.37485e-06
AT3G23170	AT3G23170	2.15088	2.63814	uncharacterized protein	7.63101e-05
AT1G79680	ATWAKL10	5.73194	2.63798	wall-associated receptor kinase-like 10	4.00095e-06
AT1G07150	MAPKKK13	2.28366	2.62301	mitogen-activated protein kinase kinase kinase 13	0.000158735
AT2G23620	ATMES1	2.86825	2.59946	methyl esterase 1	0.000243283
AT2G39350	AT2G39350	2.2284	2.59693	ABC transporter G family member 1	0.000614813
AT5G22380	NAC090	2.92	2.59492	NAC domain-containing protein 90	0.00406887
AT2G02100	LCR69	1.86244	2.58235	defensin-like protein 2	1.46263e-05
AT1G54000	AT1G54000	4.29857	2.57602	GDSL esterase/lipase	7.39385e-05
AT1G61340	AT1G61340	2.27515	2.57314	F-box protein	0.000287744
AT4G20362	AT4G20362	1.45148	2.57236	other RNA.	2.43035e-05
AT1G59865	AT1G59865	3.01619	2.56921	uncharacterized protein	0.00210475
AT4G28280	LLG3	1.11451	2.56889	LORELEI-like-GPI anchored protein 3	0.0109063
AT4G13410	ATCSLA15	1.93481	2.56502	putative mannan synthase 15	0.00091198
AT5G09876	AT5G09876	3.36369	2.56148	uncharacterized protein	0.000222734
AT3G06490	AtMYB108	1.19919	2.55248	myb domain protein 108	0.0118644
AT2G26390	AT2G26390	3.12367	2.5377	serpin-Z3	0.00356503
AT5G08610	AT5G08610	1.69435	2.53683	DEAD-box ATP-dependent RNA helicase 26	3.37485e-06
AT5G03210	AT5G03210	3.65731	2.53413	uncharacterized protein	6.29095e-06
AT1G29041	AT1G29041	3.06073	2.5285	uncharacterized protein	1.21137e-06
AT3G45290	MLO3	2.54502	2.52339	MLO-like protein 3	1.11445e-07
AT3G52310	AT3G52310	2.56021	2.51854	ABC transporter G family member 27	6.3158e-06
AT3G20440	EMB2729	1.43446	2.51625	Alpha amylase family protein	0.000102037
AT3G46090	ZAT7	2.29692	2.50951	C2H2 and C2HC zinc finger-containing protein	0.0226116
AT2G40350	AT2G40350	1.91732	2.50381	putative dehydration-responsive element-binding protein 2H	0.00366725
AT5G35525	AT5G35525	2.52297	2.49894	PLAC8 family protein	8.51621e-06
AT5G17300	RVE1	3.25327	2.49581	myb family transcription factor	0.000112844
AT2G15090	KCS8	2.82651	2.49232	3-ketoacyl-CoA synthase 8	1.21961e-05
AT4G29110	AT4G29110	2.8824	2.49073	uncharacterized protein	5.85302e-07
AT2G17040	anac036	3.26303	2.48587	NAC domain containing protein 36	2.54387e-06
AT2G02120	LCR70	3.21098	2.48123	defensin-like protein 4	9.50673e-05
AT5G44575	AT5G44575	2.76936	2.47696	uncharacterized protein	3.52202e-06
AT1G24145	AT1G24145	3.57014	2.47277	uncharacterized protein	1.00235e-06
AT2G37430	AT2G37430	2.78634	2.46866	C2H2 and C2HC zinc finger domain-containing protein	0.00476532
AT5G17030	UGT78D3	1.2518	2.46293	UDP-glucosyl transferase 78D3	0.00168813
AT4G13395	DVL10	3.68813	2.46158	protein rotundifolia like 12	0.0360857
AT1G28370	ERF11	3.84124	2.46023	ethylene-responsive transcription factor 11	0.00647186
AT5G52390	AT5G52390	1.34471	2.45997	PAR1 protein	0.00227435
AT1G14930	AT1G14930	1.32682	2.45098	major latex-related protein	0.0092782
AT3G28220	AT3G28220	2.17342	2.44436	TRAF-like family protein	0.00016309
AT5G50200	WR3	2.74789	2.44389	nitrate transmembrane transporter	5.40491e-06
AT1G65730	YSL7	1.42995	2.43651	putative metal-nicotianamine transporter YSL7	0.0342314
AT2G16018	AT2G16018	2.04255	2.42423	uncharacterized protein	0.0320905
AT3G01830	AT3G01830	2.87221	2.41981	putative calcium-binding protein CML40	0.0049388
AT2G23590	MES8	1.01307	2.41745	methyl esterase 8	7.43437e-05
AT1G74000	SS3	2.26212	2.41472	strictosidine synthase 3	0.00529261
AT4G34550	AT4G34550	2.72137	2.41186	uncharacterized protein	1.87275e-06
AT1G60590	AT1G60590	1.74045	2.40846	Pectin lyase-like protein	5.51374e-05
AT5G53135	AT5G53135	3.06387	2.40683	transposable element gene.	0.000555963
AT3G50970	LTI30	2.55092	2.40283	dehydrin Xero 2	1.44185e-06
AT2G29750	UGT71C1	4.15923	2.39433	UDP-glucosyl transferase 71C1	0.00112964
AT1G68360	AT1G68360	1.02972	2.39334	zinc finger-related protein	0.0212019
AT5G41730	AT5G41730	1.22904	2.3827	protein kinase-like protein	0.00428571
AT1G70640	AT1G70640	2.35403	2.3819	octicosapeptide/Phox/Be.1 domain-containing protein	4.5802e-05
AT1G80340	GA4H	1.73608	2.38177	gibberellin 3-beta-dioxygenase 2	0.0146689
AT5G25250	AT5G25250	2.47057	2.38015	Flotillin-like protein 1	1.14849e-05
AT3G28340	GATL10	2.87266	2.38014	putative galacturonosyltransferase-like 10	0.0064937
AT2G04570	AT2G04570	1.56207	2.37245	GDSL esterase/lipase	4.02359e-06
AT1G71000	AT1G71000	1.36998	2.36921	chaperone DnaJ-domain containing protein	5.05688e-05
AT3G51240	TT6	1.99808	2.36071	Naringenin,2-oxoglutarate 3-dioxygenase	6.53938e-06
AT4G20970	AT4G20970	0.809366	2.35853	basic helix-loop-helix domain-containing protein	0.000212142
AT1G57750	MAH1	3.06245	2.35048	cytochrome P450, family 96, subfamily A, polypeptide 15	6.78895e-05
AT3G11260	WOX5	0.665871	2.34754	WUSCHEL-related homeobox 5	0.0272976
AT3G49160	AT3G49160	2.61548	2.34678	pyruvate kinase	2.44996e-06
AT1G44130	AT1G44130	2.99508	2.34634	aspartyl protease-like protein	0.000375767
AT5G67340	AT5G67340	2.85894	2.34604	U-box domain-containing protein 2	5.85302e-07
AT1G65490	AT1G65490	1.68363	2.34588	uncharacterized protein	4.21092e-06
AT1G29140	AT1G29140	0.590368	2.34569	pollen Ole e 1 allergen and extensin family protein	0.0152469
AT1G61360	AT1G61360	2.43456	2.34254	S-like receptor protein kinase	1.20681e-06
AT2G38230	ATPDX1.1	2.19597	2.34036	Pyridoxal biosynthesis protein PDX1.1	1.52048e-07
AT3G22600	AT3G22600	3.53057	2.33794	bifunctional inhibitor/lipid-transfer protein/seed storage 2S albumin-like protein	0.000203978
AT5G37260	RVE2	2.20713	2.33029	protein REVEILLE 2 / DNA binding / transcription factor	2.15791e-05
AT1G34245	EPF2	1.76328	2.33012	protein EPIDERMAL PATTERNING FACTOR 2	0.000271428
AT3G25180	CYP82G1	5.26497	2.32903	cytochrome P450, family 82, subfamily G, polypeptide 1	6.06938e-05
AT1G13670	AT1G13670	1.95857	2.31455	uncharacterized protein	0.000479339
AT2G22590	AT2G22590	2.14161	2.312	UDP-glycosyltransferase-like protein	0.0107198
AT2G43520	ATTI2	1.6723	2.31048	defensin-like protein 193	0.00497367
AT1G19380	AT1G19380	2.30271	2.30341	uncharacterized protein	0.000132793
AT3G51238	AT3G51238	1.99632	2.3012	other RNA.	7.7173e-06
AT1G70260	AT1G70260	1.09409	2.3005	nodulin MtN21 /EamA-like transporter protein	5.83628e-05
AT3G59220	PRN	1.71234	2.29822	pirin	0.000213919
AT5G01380	AT5G01380	0.660154	2.29694	transcription factor	0.0185091
AT5G40780	LHT1	2.50802	2.29394	Lysine histidine transporter 1	4.46885e-06
AT3G15536	AT3G15536	1.79519	2.29242	Unknown gene.	0.000688783
AT4G10120	ATSPS4F	2.26083	2.28855	sucrose-phosphate synthase	1.08067e-06
AT2G28500	LBD11	1.6622	2.28434	LOB domain-containing protein 11	0.00091195
AT3G04300	AT3G04300	2.76418	2.28147	cupin domain-containing protein	0.000158579
AT5G39000	AT5G39000	0.838432	2.27945	putative receptor-like protein kinase	0.0119464
AT5G42010	AT5G42010	2.47729	2.27881	transducin/WD40 domain-containing protein	1.72544e-05
AT3G17050	AT3G17050	3.72743	2.27641	transposable element gene.	3.6455e-06
AT3G45970	EXLA1	2.32602	2.27554	expansin-like A1	0.000288754
AT3G52450	PUB22	2.60392	2.27522	E3 ubiquitin-protein ligase PUB22	0.0112402
AT1G31670	AT1G31670	0.463428	2.26091	copper amine oxidase-like protein	0.00289499
AT2G27430	AT2G27430	2.89872	2.26078	armadillo/beta-catenin-like repeat-containing protein	0.00313503
AT4G31760	AT4G31760	2.44927	2.25651	peroxidase 46	0.000415579
AT1G15010	AT1G15010	3.14727	2.25347	uncharacterized protein	0.0356445
AT4G25700	chy1	1.69555	2.24711	beta-carotene hydroxylase	2.77936e-06
AT1G01680	ATPUB54	2.72538	2.24385	U-box domain-containing protein 54	7.64373e-05
AT5G54710	AT5G54710	2.22701	2.23824	ankyrin repeat-containing protein	4.28834e-06
AT3G50900	AT3G50900	2.21058	2.23663	uncharacterized protein	1.32244e-06
AT4G24000	CSLG2	0.731307	2.23566	cellulose synthase-like protein G2	0.00258581
AT1G15670	AT1G15670	2.29638	2.2293	putative F-box/kelch-repeat protein	3.64619e-05
AT3G28270	AT3G28270	3.17559	2.22703	uncharacterized protein	2.82661e-05
AT1G23205	AT1G23205	2.42306	2.2257	plant invertase/pectin methylesterase inhibitor domain-containing protein	0.000111201
AT5G66020	ATSAC6	2.26028	2.22272	Phosphoinositide phosphatase-like protein	0.000435174
AT5G05580	FAD8	1.96487	2.22192	omega-3 fatty acid desaturase (delta-15 desaturase)	1.11445e-07
AT3G10815	AT3G10815	1.8014	2.21915	RING/U-box domain-containing protein	0.00679499
AT2G31865	PARG2	2.57881	2.21629	putative poly(ADP-ribose) glycohydrolase 2	4.6578e-07
AT3G49300	AT3G49300	1.48837	2.20632	proline-rich family protein	0.0104807
AT3G16530	AT3G16530	2.85448	2.20224	legume lectin-like protein	0.000117036
AT3G57740	AT3G57740	1.6471	2.20205	protein kinase family protein	0.010517
AT2G04495	AT2G04495	3.54357	2.20125	uncharacterized protein	9.69376e-05
AT2G23030	SNRK2-9	2.9853	2.19239	serine/threonine-protein kinase SRK2J	0.000272712
AT5G02140	AT5G02140	1.37108	2.18659	pathogenesis-related thaumatin-like protein	0.011361
AT3G04070	NAC047	2.929	2.18652	NAC domain containing protein 47	9.04606e-05
AT2G35930	PUB23	1.53395	2.18109	E3 ubiquitin-protein ligase PUB23	0.00581867
AT4G22620	AT4G22620	2.23691	2.18103	SAUR-like auxin-responsive protein	2.01238e-05
AT3G52460	AT3G52460	1.38224	2.18019	hydroxyproline-rich glycoprotein family protein	0.00114562
AT5G24850	CRY3	1.84834	2.17164	cryptochrome DASH	3.804e-06
AT4G39610	AT4G39610	1.73669	2.16913	uncharacterized protein	0.010817
AT2G40340	DREB2C	3.06514	2.1674	dehydration-responsive element-binding protein 2C	5.21791e-05
AT1G48605	ATHAL3B	1.77008	2.16666	putative phosphopantothenoylcysteine decarboxylase	3.75962e-06
AT4G14365	XBAT34	2.70831	2.15978	putative E3 ubiquitin-protein ligase XBAT34	5.13284e-07
AT1G52855	AT1G52855	2.43849	2.15729	uncharacterized protein	2.65685e-06
AT1G09500	AT1G09500	2.57634	2.15348	Rossmann-fold NAD(P)-binding domain-containing protein	1.55306e-05
AT4G21920	AT4G21920	1.76133	2.15327	uncharacterized protein	0.000136417
AT4G15480	UGT84A1	2.34378	2.15223	UDP-glycosyltransferase-like protein	9.85689e-06
AT2G25000	WRKY60	1.90787	2.1518	putative WRKY transcription factor 60	1.11385e-05
AT5G04770	ATCAT6	1.79302	2.14934	cationic amino acid transporter 6	0.000786574
AT3G09450	AT3G09450	2.02627	2.14921	uncharacterized protein	0.000209916
AT4G27657	AT4G27657	2.43816	2.14895	uncharacterized protein	0.0137391
AT2G46375	AT2G46375	2.11715	2.14701	uncharacterized protein	0.000308735
AT1G07135	AT1G07135	2.68314	2.14616	glycine-rich protein	0.0225147
AT5G11260	HY5	2.53092	2.14499	transcription factor HY5	5.43196e-07
AT1G78410	AT1G78410	2.02827	2.14421	VQ motif-containing protein	0.000808303
AT5G43420	AT5G43420	2.38324	2.1431	RING-H2 finger protein ATL16	4.80532e-05
AT4G25350	SHB1	2.26937	2.14006	phosphate transporter PHO1-4	0.000265833
AT4G21850	MSRB9	3.39666	2.13994	peptide methionine sulfoxide reductase B9	4.95871e-05
AT5G57480	AT5G57480	3.04191	2.13687	AAA-type ATPase family protein	0.000295844
AT5G07760	AT5G07760	2.91289	2.13671	formin homology 2 domain-containing protein	5.43196e-07
AT5G42230	scpl41	1.8462	2.13452	serine carboxypeptidase-like 41	8.05939e-05
AT5G53290	CRF3	0.839831	2.13089	ethylene-responsive transcription factor CRF3	8.80955e-05
AT1G63245	CLE14	2.22608	2.13044	CLAVATA3/ESR-related protein 14	0.00216537
AT5G24090	ATCHIA	1.98356	2.13014	acidic endochitinase	0.0216218
AT3G46280	AT3G46280	1.90253	2.13014	protein kinase-like protein	0.0100012
AT1G66060	AT1G66060	2.76011	2.12947	uncharacterized protein	0.00399815
AT2G35765	AT2G35765	2.05688	2.12917	uncharacterized protein	0.00303404
AT5G64905	PROPEP3	2.23586	2.12539	elicitor peptide 3	0.00468051
AT2G17500	AT2G17500	2.6755	2.122	auxin efflux carrier-like protein	5.2115e-06
AT5G27420	CNI1	2.47197	2.12018	E3 ubiquitin-protein ligase ATL31	3.772e-05
AT3G24400	AT3G24400	2.26855	2.11967	pseudogene.	0.00703312
AT1G17665	AT1G17665	2.992	2.11914	uncharacterized protein	6.66457e-06
AT1G24090	AT1G24090	0.9614	2.11195	RNase H domain-containing protein	0.00193785
AT1G29860	WRKY71	2.29161	2.11012	putative WRKY transcription factor 71	0.00647585
AT1G04220	KCS2	2.92772	2.10911	3-ketoacyl-CoA synthase 17	2.19336e-06
AT1G35210	AT1G35210	2.58781	2.10841	uncharacterized protein	0.00446648
AT2G25295	LCR81	1.87645	2.10555	putative defensin-like protein 80	0.00283679
AT3G45730	AT3G45730	2.43957	2.10172	uncharacterized protein	1.60669e-06
AT2G43510	ATTI1	2.76517	2.09628	defensin-like protein 195	3.35402e-05
AT3G17110	AT3G17110	1.96167	2.09508	pseudogene.	0.0258074
AT1G05550	AT1G05550	0.798012	2.09401	uncharacterized protein	0.0134961
AT3G03480	CHAT	1.51742	2.09356	acetyl CoA:(Z)-3-hexen-1-ol acetyltransferase	0.000246189
AT1G23010	LPR1	1.87046	2.09187	cupredoxin-like protein	1.89066e-05
AT4G01985	AT4G01985	3.13837	2.09097	uncharacterized protein	0.00214359
AT3G59350	AT3G59350	2.14226	2.08945	protein kinase family protein	1.06792e-05
AT2G31730	AT2G31730	1.79114	2.08315	basic helix-loop-helix domain-containing protein	2.95971e-05
AT1G66160	ATCMPG1	1.83821	2.08247	U-box domain-containing protein 20	0.00425382
AT4G35380	AT4G35380	4.03608	2.07708	SEC7-like guanine nucleotide exchange family protein	0.00224205
AT5G01100	AT5G01100	1.65082	2.07679	O-fucosyltransferase family protein	3.47588e-05
AT1G74790	AT1G74790	1.85838	2.07656	HIPL1 protein	5.64853e-07
AT1G24140	AT1G24140	2.9603	2.07126	matrix metalloprotease domain-containing protein	0.000111642
AT4G21200	ATGA2OX8	0.912253	2.07084	gibberellin 2-beta-dioxygenase 8	0.00428571
AT1G69140	AT1G69140	3.87247	2.07009	pseudogene.	3.54303e-05
AT1G01480	ACS2	1.08043	2.069	1-aminocyclopropane-1-carboxylate synthase 2	0.00565959
AT1G30250	AT1G30250	2.43976	2.06365	uncharacterized protein	1.94986e-06
AT2G21910	CYP96A5	3.23154	2.05978	cytochrome P450, family 96, subfamily A, polypeptide 5	0.00344761
AT4G18430	AtRABA1e	2.48863	2.05657	RAB GTPase homolog A1E	0.0019264
AT1G09932	AT1G09932	2.26174	2.05606	Phosphoglycerate mutase family protein	4.48837e-06
AT1G22250	AT1G22250	1.79613	2.05355	uncharacterized protein	1.35015e-06
AT3G15356	AT3G15356	3.48661	2.05347	lectin-like protein	1.89167e-05
AT3G48360	BT2	1.38744	2.04986	BTB and TAZ domain protein 2	0.00709322
AT1G49450	AT1G49450	2.22815	2.04878	WD40 domain-containing protein	2.67342e-05
AT5G10695	AT5G10695	1.93764	2.04825	uncharacterized protein	0.000785131
AT1G18382	AT1G18382	2.67098	2.04061	other RNA.	0.000198172
AT2G25460	AT2G25460	1.22058	2.03897	uncharacterized protein	0.00271918
AT4G34881	AT4G34881	0.412433	2.03791	uncharacterized protein	0.00167765
AT5G37770	TCH2	2.50484	2.03649	calcium-binding protein CML24	0.00164176
AT3G59440	AT3G59440	1.05876	2.03044	calmodulin-like protein 4	0.0373372
AT5G56544	AT5G56544	1.9763	2.02423		0.0057563
AT2G04515	AT2G04515	1.91746	2.0217	uncharacterized protein	0.013645
AT3G26470	AT3G26470	2.67861	2.02092	RPW8 domain-containing powdery mildew resistance protein	0.00106432
AT4G28703	AT4G28703	2.89149	2.01859	cupin domain-containing protein	5.98252e-05
AT1G64400	LACS3	1.9496	2.01478	long-chain acyl-CoA synthetase	2.24107e-07
AT1G52890	ANAC019	2.41162	2.01177	NAC domain-containing protein 19	0.000421458
AT5G44574	AT5G44574	1.93751	2.00658	uncharacterized protein	0.00107097
AT1G10370	GST30B	1.68702	2.00562	glutathione S-transferase	8.81195e-07
AT4G19810	AT4G19810	2.0684	1.99876	Glycosyl hydrolase family protein with chitinase insertion domain	9.73757e-06
AT2G34238	AT2G34238	1.00512	1.99843	uncharacterized protein	0.0174788
AT3G13950	AT3G13950	2.11122	1.99275	uncharacterized protein	0.0214827
AT3G16720	ATL2	2.25438	1.99117	RING-H2 finger protein ATL2	0.000189181
AT4G01250	WRKY22	1.25074	1.98802	WRKY transcription factor 22	0.00290432
AT3G13380	BRL3	1.91384	1.98708	receptor-like protein kinase BRI1-like 3	6.36732e-06
AT5G60730	AT5G60730	1.27305	1.98402	Anion-transporting ATPase	0.000253577
AT1G64380	AT1G64380	2.10237	1.98107	ethylene-responsive transcription factor ERF061	1.1014e-07
AT2G36690	AT2G36690	1.70754	1.97918	2-oxoglutarate (2OG) and Fe(II)-dependent oxygenase-like protein	0.00127751
AT2G35760	AT2G35760	2.17277	1.97856	uncharacterized protein	8.02066e-07
AT5G13330	Rap2.6L	3.20315	1.97825	ethylene-responsive transcription factor ERF113	0.00153242
AT4G38560	AT4G38560	2.70383	1.97639	phospholipase like protein (PEARLI 4)	6.55026e-06
AT4G23220	CRK14	2.00618	1.97545	cysteine-rich receptor-like protein kinase 14	1.44185e-06
AT1G20030	AT1G20030	1.70469	1.97447	pathogenesis-related thaumatin-like protein	1.22759e-06
AT4G33010	AtGLDP1	2.14186	1.97379	glycine dehydrogenase	1.83688e-07
AT5G39670	AT5G39670	2.80187	1.97134	putative calcium-binding protein CML45	5.59632e-06
AT3G14060	AT3G14060	1.73738	1.96429	uncharacterized protein	0.0438937
AT1G79510	AT1G79510	1.76227	1.96354	uncharacterized protein	1.9738e-06
AT1G52342	AT1G52342	1.86561	1.96349	uncharacterized protein	5.03168e-06
AT2G36800	DOGT1	2.30028	1.9632	cytokinin-O-glucosyltransferase 3	2.34445e-06
AT2G47140	AT2G47140	2.11934	1.96169	Rossmann-fold NAD(P)-binding domain-containing protein	0.000153888
AT1G23090	AST91	2.17915	1.96126	putative sulfate transporter 3.3	1.83688e-07
AT5G44380	AT5G44380	2.16661	1.96115	FAD-binding and BBE domain-containing protein	0.00430544
AT3G26614	AT3G26614	1.38567	1.96071	transposable element gene.	0.0222311
AT2G41905	AT2G41905	2.45807	1.96013	uncharacterized protein	0.000133547
AT3G29000	AT3G29000	3.52437	1.95947	putative calcium-binding protein CML30	0.00558233
AT2G43580	AT2G43580	3.21964	1.95857	chitinase-like protein	0.000679049
AT3G49210	AT3G49210	2.04586	1.95709	O-acyltransferase (WSD1-like) family protein	2.12097e-05
AT1G66725	MIR163	2.41023	1.95054	MIR163 miRNA.	1.30069e-06
AT5G47230	ERF5	2.72546	1.94974	ethylene-responsive transcription factor 5	0.00139024
AT4G33920	AT4G33920	1.69099	1.94861	putative protein phosphatase 2C 63	5.37117e-05
AT1G74360	AT1G74360	2.12065	1.94842	putative LRR receptor-like serine/threonine-protein kinase	2.23533e-06
AT4G00960	AT4G00960	1.92228	1.94643	protein kinase family protein	0.000733702
AT1G01600	CYP86A4	0.816392	1.94322	cytochrome P450, family 86, subfamily A, polypeptide 4	0.00385057
AT2G30300	AT2G30300	1.08839	1.94293	major facilitator protein	0.0204654
AT4G26530	AT4G26530	1.84128	1.93579	fructose-bisphosphate aldolase, class I	1.3315e-06
AT1G14260	AT1G14260	2.19631	1.93258	RING/FYVE/PHD zinc finger-containing protein	0.00235538
AT4G30610	BRS1	1.36193	1.93085	carboxypeptidase D	4.50527e-05
AT4G23140	CRK6	2.49777	1.92996	cysteine-rich receptor-like protein kinase 6	5.56937e-07
AT2G39400	AT2G39400	2.44098	1.9264	alpha/beta-hydrolase domain-containing protein	5.02948e-05
AT2G36885	AT2G36885	1.88321	1.92637	uncharacterized protein	2.21337e-06
AT5G17850	AT5G17850	1.5764	1.92505	Sodium/calcium exchanger family protein	1.83544e-05
AT3G27831	AT3G27831	1.71641	1.922	putative defensin-like protein 30	0.00222173
AT4G04745	AT4G04745	2.49154	1.92147	uncharacterized protein	0.00202857
AT1G17100	AT1G17100	1.50931	1.92129	SOUL heme-binding protein	1.2396e-06
AT1G06690	AT1G06690	1.60016	1.92088	NAD(P)-linked oxidoreductase-like protein	5.13284e-07
AT1G52200	AT1G52200	2.26563	1.92012	PLAC8 family protein	0.000285718
AT1G65486	AT1G65486	1.41026	1.91957	uncharacterized protein	1.75575e-05
AT5G03720	AT-HSFA3	1.68962	1.91835	heat shock transcription factor A3	4.47327e-06
AT1G63820	AT1G63820	0.96879	1.91455	CCT motif family protein	0.00908733
AT5G47960	SMG1	1.7358	1.90885	RAB GTPase homolog A4C	0.0183745
AT5G04340	C2H2	2.35279	1.90622	putative c2h2 zinc finger transcription factor	0.00726489
AT5G01180	PTR5	1.37193	1.9058	peptide transporter PTR5	0.000121787
AT1G76930	ATEXT1	3.59511	1.90546	extensin 4	0.00250356
AT3G04220	AT3G04220	2.5085	1.90401	TIR-NBS-LRR class disease resistance protein	0.00661615
AT4G21870	AT4G21870	1.29815	1.90023	heat shock protein class V 15.4	0.000503094
AT2G04090	AT2G04090	0.326564	1.89912	MATE efflux family protein	0.0328471
AT4G26120	AT4G26120	2.50899	1.89791	ankyrin repeat and BTB/POZ domain-containing protein	0.00012191
AT5G01410	PDX1	1.56471	1.89381	Pyridoxal biosynthesis protein PDX1.3	1.92118e-06
AT1G69200	FLN2	1.22006	1.89174	fructokinase-like 2	2.00215e-05
AT2G38400	AGT3	1.61349	1.88411	alanine:glyoxylate aminotransferase 3	1.614e-05
AT5G61350	AT5G61350	1.76389	1.88235	putative receptor-like protein kinase	1.98658e-05
AT4G04680	AT4G04680	1.54643	1.88217	uncharacterized protein	0.00840743
AT2G32030	AT2G32030	2.46826	1.88175	GCN5-related N-acetyltransferase-like protein	0.00506708
AT2G36970	AT2G36970	2.34416	1.88171	UDP-glycosyltransferase-like protein	2.05562e-05
AT4G30350	AT4G30350	1.89644	1.88076	heat shock-related protein	2.05182e-07
AT1G56240	AtPP2-B13	2.47381	1.87892	F-box protein PP2-B13	0.00402627
AT2G24210	TPS10	2.81974	1.87634	myrcene/ocimene synthase	0.0103122
AT4G24110	AT4G24110	2.14848	1.87633	uncharacterized protein	0.0270407
AT4G15610	AT4G15610	1.90688	1.87534	uncharacterized protein	3.62874e-05
AT5G23660	MTN3	1.59082	1.87301	MTN3-like protein	1.8087e-05
AT5G19230	AT5G19230	3.12283	1.87272	GPI-anchored glycoprotein membrane precursor	8.93657e-05
AT5G45920	AT5G45920	1.60892	1.87195	GDSL esterase/lipase	0.000599646
AT2G39560	AT2G39560	1.39991	1.86966	Putative membrane lipoprotein	0.00332967
AT5G36910	THI2.2	2.15842	1.86786	thionin 2.2	0.0217044
AT1G52827	CDT1	1.58841	1.86286	cadmium tolerance 1	4.95283e-06
AT1G10340	AT1G10340	1.18904	1.8623	ankyrin repeat-containing protein	0.00138022
AT1G57990	ATPUP18	2.37009	1.86135	purine permease 18	6.91417e-05
AT3G14395	AT3G14395	1.35907	1.86019	uncharacterized protein	0.000618219
AT3G55980	ATSZF1	2.13128	1.85622	zinc finger CCCH domain-containing protein 47	0.024268
AT2G30230	AT2G30230	1.78955	1.85601	uncharacterized protein	5.57016e-05
AT1G77950	AGL67	2.30133	1.85407	protein agamous-like 67	0.000801522
AT3G05800	AIF1	1.37101	1.85345	transcription factor bHLH150	7.55868e-05
AT5G37550	AT5G37550	2.72267	1.85037	uncharacterized protein	0.000278803
AT5G64750	ABR1	3.36078	1.84987	ethylene-responsive transcription factor ABR1	0.000422738
AT5G21940	AT5G21940	2.62621	1.84939	uncharacterized protein	0.000148128
AT5G60950	COBL5	2.5882	1.84926	COBRA-like protein 5	1.80043e-06
AT2G40000	HSPRO2	2.22735	1.84825	HS1 PRO-1 2-like protein	0.0323387
AT3G05936	AT3G05936	1.88351	1.84362	uncharacterized protein	7.48452e-05
AT4G04510	CRK38	1.85992	1.84209	cysteine-rich receptor-like protein kinase 38	0.000221522
AT1G68765	IDA	1.34317	1.84083	protein IDA	0.0471302
AT5G64120	AT5G64120	2.69489	1.84066	peroxidase 71	0.000175473
AT5G54720	AT5G54720	2.09278	1.84043	ankyrin repeat-containing protein	5.11163e-07
AT3G25780	AOC3	2.91959	1.8342	allene oxide cyclase 3	0.00048944
AT1G47370	AT1G47370	1.78648	1.83309	Toll-Interleukin-Resistance domain-containing protein	1.36586e-05
AT3G14900	AT3G14900	1.60757	1.82979	uncharacterized protein	1.5459e-05
AT1G37130	NR	1.54256	1.82855	Nitrate reductase (NADH)	4.59569e-06
AT1G05575	AT1G05575	2.79683	1.82472	uncharacterized protein	0.0041913
AT2G28140	AT2G28140	0.546387	1.82356	uncharacterized protein	0.00156596
AT1G21460	AtSWEET1	1.79739	1.82052	Nodulin MtN3-like protein	3.23805e-05
AT3G59480	AT3G59480	1.73483	1.81756	fructokinase	0.00127041
AT1G14370	APK2A	1.7679	1.81736	protein kinase 2A	1.65079e-06
AT1G56540	AT1G56540	1.83223	1.81633	TIR-NBS-LRR class disease resistance protein	3.81339e-06
AT5G06320	NHL3	2.10652	1.8144	NDR1/HIN1-Like protein 3	0.000106491
AT1G31290	AGO3	1.26264	1.8097	protein ARGONAUTE 3	0.0011762
AT5G41590	AT5G41590	2.6502	1.80866	uncharacterized protein	0.0002988
AT1G57640	AT1G57640	1.12052	1.80696	transposable element gene.	0.000636148
AT5G52750	AT5G52750	2.20437	1.80469	heavy metal transport/detoxification domain-containing protein	2.61072e-05
AT3G16150	AT3G16150	1.6296	1.80147	Isoaspartyl peptidase/L-asparaginase 2 subunit beta	0.0122931
AT5G35777	AT5G35777	1.68812	1.80109	transposable element gene.	2.55772e-06
AT2G26080	AtGLDP2	1.6766	1.79951	glycine dehydrogenase	2.25618e-07
AT2G18120	SRS4	0.525495	1.79844	SHI-related sequence 4 protein	0.00866772
AT2G28305	LOG1	1.61712	1.79789	cytokinin riboside 5'-monophosphate phosphoribohydrolase LOG1	1.16568e-06
AT3G49320	AT3G49320	1.24658	1.79717	Metal-dependent protein hydrolase	0.00108921
AT1G03320	AT1G03320	0.972422	1.79338	uncharacterized protein	0.0421183
AT1G10522	AT1G10522	0.99216	1.79335	uncharacterized protein	2.07957e-05
AT4G38552	AT4G38552	1.68101	1.79038	Potential natural antisense gene, locus overlaps with AT4G38550.	0.00548051
AT1G78440	GA2OX1	1.21282	1.78883	gibberellin 2-beta-dioxygenase 1	4.76941e-05
AT2G40170	EM6	1.43085	1.78633	Em-like protein GEA6	0.0128174
AT4G08770	Prx37	0.207518	1.78633	peroxidase 37	0.00228385
AT5G65410	ZHD1	0.925954	1.78532	homeobox protein 25	1.46636e-05
AT5G17680	AT5G17680	1.05319	1.78313	putative TIR-NBS-LRR class disease resistance protein	0.00784312
AT3G17830	AT3G17830	0.88586	1.78291	molecular chaperone Hsp40/DnaJ family protein	1.6548e-05
AT5G12180	CPK17	1.8478	1.78224	calcium-dependent protein kinase 17	0.0305516
AT5G24470	PRR5	1.97628	1.78085	two-component response regulator-like APRR5	2.15217e-06
AT2G20142	AT2G20142	2.03967	1.77683	Toll-Interleukin-Resistance domain-containing protein	8.74206e-05
AT1G32960	SBT3.3	2.7535	1.77379	Subtilase-like protein	0.00158283
AT3G56290	AT3G56290	1.91424	1.77224	uncharacterized protein	1.13638e-06
AT4G22770	AT4G22770	1.72838	1.77217	AT hook motif DNA-binding family protein	2.60771e-05
AT1G23100	AT1G23100	0.670301	1.77216	GroES-like protein	0.000219371
AT3G14225	GLIP4	2.00662	1.7667	GDSL esterase/lipase 4	0.000224962
AT3G56880	AT3G56880	2.45589	1.76427	VQ motif-containing protein	0.00120816
AT3G28210	PMZ	1.08551	1.7635	zinc finger AN1 domain-containing stress-associated protein 12	0.0183589
AT5G46800	BOU	1.25004	1.76319	mitochondrial carnitine/acylcarnitine carrier-like protein	2.99963e-07
AT2G32140	AT2G32140	1.38088	1.76277	transmembrane receptor protein	0.0300231
AT3G53980	AT3G53980	1.64917	1.76126	bifunctional inhibitor/lipid-transfer protein/seed storage 2S albumin-like protein	0.0169569
AT5G17310	AtUGP2	1.52951	1.75936	UTP--glucose-1-phosphate uridylyltransferase 1	3.02525e-07
AT2G39650	AT2G39650	1.09083	1.75849	uncharacterized protein	0.00486719
AT4G29470	AT4G29470	1.29161	1.75794	Phospholipase A2 family protein	0.0113387
AT1G08090	ATNRT2.1	2.4744	1.75483	nitrate transporter 2:1	0.00386819
AT2G27420	AT2G27420	1.80997	1.75482	cysteine proteinase-like protein	3.32499e-06
AT1G06140	AT1G06140	0.638582	1.75263	pentatricopeptide repeat-containing protein	0.01147
AT1G66400	CML23	1.86527	1.75205	putative calcium-binding protein CML23	0.030636
AT3G44900	CHX4	2.45001	1.74594	cation/H(+) antiporter 4	0.0100528
AT1G05135	AT1G05135	3.16803	1.74444	pseudogene.	4.42474e-06
AT1G19371	MIR169H	1.17998	1.74231	MIR169H miRNA.	0.00173929
AT2G05140	AT2G05140	1.26742	1.74034	phosphoribosylaminoimidazole carboxylase-like protein	0.000719384
AT5G64410	ATOPT4	2.08232	1.74005	oligopeptide transporter 4	5.11163e-07
AT1G09240	NAS3	2.75073	1.73429	Nicotianamine synthase 3	0.000926023
AT5G37600	GLN1;1	1.45353	1.73185	glutamine synthetase cytosolic isozyme 1-1	5.79034e-06
AT1G02610	AT1G02610	2.61723	1.73048	RING/FYVE/PHD zinc finger-containing protein	0.000202086
AT5G56550	ATOXS3	1.58425	1.72948	oxidative stress 3	2.70749e-05
AT2G18620	AT2G18620	2.32762	1.72725	geranylgeranyl diphosphate synthase 7	1.74504e-05
AT3G56090	FER3	1.49699	1.72632	ferritin 3	5.57326e-05
AT3G25250	AGC2	2.14973	1.72528	serine/threonine-protein kinase OXI1	0.0204654
AT5G46050	ATPTR3	2.47967	1.72473	peptide transporter PTR3-A	0.00571076
AT5G25610	RD22	2.12965	1.7228	dehydration-responsive protein RD22	6.83458e-07
AT4G08145	AT4G08145	1.75063	1.71859	transposable element gene.	0.0166791
AT1G70140	FH8	2.15733	1.71788	formin-like protein 8	2.53178e-06
AT1G21110	AT1G21110	1.84037	1.71446	O-methyltransferase family protein	3.71856e-05
AT3G22620	AT3G22620	3.66911	1.71399	bifunctional inhibitor/lipid-transfer protein/seed storage 2S albumin-like protein	0.0009895
AT2G35770	scpl28	1.50498	1.71006	serine carboxypeptidase-like 28	0.0155748
AT1G17147	AT1G17147	1.88733	1.7092	VQ motif-containing protein	0.000147351
AT5G65925	AT5G65925	0.774496	1.70821	uncharacterized protein	0.000266037
AT1G72125	AT1G72125	1.32007	1.70268	putative peptide/nitrate transporter	0.0480412
AT1G66920	AT1G66920	1.78672	1.70127	protein kinase-like protein	4.64369e-05
AT5G56795	MT1B	2.8159	1.6999	metallothionein 1B	0.0014568
AT2G44570	AtGH9B12	2.00489	1.69843	endoglucanase 15	0.0280198
AT1G63750	AT1G63750	1.65005	1.69407	TIR-NBS-LRR class disease resistance protein	2.58937e-06
AT5G05410	DREB2	2.00841	1.69265	dehydration-responsive element-binding protein 2A	0.000345443
AT2G31945	AT2G31945	3.25583	1.68671	uncharacterized protein	0.000871659
AT1G13660	AT1G13660	1.1336	1.68394	transposable element gene.	0.0284881
AT3G55710	AT3G55710	1.48327	1.68172	UDP-glucoronosyl/UDP-glucosyl transferase family protein	9.91058e-05
AT5G46710	AT5G46710	1.33184	1.68131	PLATZ transcription factor family protein	0.000535652
AT2G31520	AT2G31520	0.0545159	1.68116	transposable element gene.	0.0402474
AT4G25070	AT4G25070	2.37339	1.68107	uncharacterized protein	0.000149546
AT4G17670	AT4G17670	0.621922	1.68098	uncharacterized protein	0.000990611
AT4G24140	AT4G24140	0.64342	1.67915	hydrolase, alpha/beta fold family protein	0.0377672
AT5G44572	AT5G44572	1.69576	1.67912	uncharacterized protein	3.61051e-06
AT2G37830	AT2G37830	2.27895	1.67902	pseudogene.	0.000316931
AT1G36620	AT1G36620	0.0408724	1.67902	transposable element gene.	0.00586981
AT4G18280	AT4G18280	1.7262	1.67824	glycine-rich cell wall protein-like protein	5.90841e-06
AT4G37225	AT4G37225	0.824706	1.67779	other RNA.	0.00628406
AT4G28040	AT4G28040	2.06764	1.67677	nodulin MtN21 /EamA-like transporter family protein	0.0107799
AT5G08640	FLS	1.08104	1.67165	flavonol synthase/flavanone 3-hydroxylase	8.22724e-05
AT1G70920	ATHB18	1.92885	1.67156	homeobox-leucine zipper protein ATHB-X	0.00021603
AT1G32950	AT1G32950	1.06588	1.67078	Subtilase-like protein	0.0242384
AT3G24190	AT3G24190	1.56319	1.66939	aarF domain-containing kinase	1.83688e-07
AT4G28150	AT4G28150	1.73873	1.66452	uncharacterized protein	4.33049e-05
AT3G49780	PSK4	1.97291	1.66066	phytosulfokine-beta	2.66577e-05
AT3G55840	AT3G55840	1.4114	1.6602	Hs1pro-1 protein	0.00530272
AT1G56242	AT1G56242	2.25487	1.65768	other RNA.	0.017174
AT5G20960	AO1	1.93458	1.65732	aldehyde oxidase 1	6.23685e-06
AT5G50450	AT5G50450	1.86059	1.65582	MYND-type zinc finger protein	5.33537e-06
AT3G29034	AT3G29034	1.85036	1.65456	uncharacterized protein	0.000691491
AT1G17380	JAZ5	2.38365	1.65344	protein TIFY 11A	0.00123625
AT1G46768	RAP2.1	1.36691	1.6525	ethylene-responsive transcription factor RAP2-1	0.000268192
AT1G64107	AT1G64107	1.2917	1.64898	defensin-like protein 269	0.00939453
AT3G22060	AT3G22060	1.63996	1.6487	cysteine-rich repeat secretory protein 38	1.1014e-07
AT5G48400	ATGLR1.2	2.55071	1.64584	glutamate receptor 1.2	0.000414421
AT1G69890	AT1G69890	2.205	1.64359	uncharacterized protein	0.000102037
AT1G60190	AT1G60190	1.70514	1.64352	U-box domain-containing protein 19	0.00586147
AT3G54200	AT3G54200	2.57671	1.6432	late embryogenesis abundant hydroxyproline-rich glycoprotein	2.30736e-06
AT5G14740	CA2	1.23145	1.64238	carbonic anhydrase 2	3.85862e-07
AT2G38340	DREB19	2.61049	1.63814	dehydration-responsive element-binding protein 2E	0.00962993
AT2G21330	FBA1	1.16658	1.63774	fructose-bisphosphate aldolase, class I	1.32509e-06
AT1G15510	ATECB2	1.1166	1.63727	pentatricopeptide repeat-containing protein	2.57477e-05
AT5G23730	RUP2	1.78986	1.63493	transducin/WD40 domain-containing protein	8.75102e-06
AT4G04540	CRK39	1.21004	1.63423	putative cysteine-rich receptor-like protein kinase 39	1.20088e-05
AT2G15480	UGT73B5	2.03049	1.63169	UDP-glucosyl transferase 73B5	7.43133e-06
AT1G06137	AT1G06137	0.367382	1.63168	uncharacterized protein	0.00715107
AT2G33830	AT2G33830	2.70988	1.62873	dormancy/auxin associated protein	9.17973e-05
AT3G58480	AT3G58480	1.43413	1.62848	calmodulin-binding protein-like protein	0.0166262
AT2G40300	ATFER4	1.19649	1.62759	ferritin 4	4.92945e-05
AT4G30910	AT4G30910	1.90355	1.62415	leucine aminopeptidase 2	2.23473e-06
AT2G16365	AT2G16365	1.45516	1.6239	F-box protein	7.67562e-07
AT1G51800	AT1G51800	0.915297	1.62171	putative leucine-rich repeat protein kinase	0.000372254
AT4G04480	AT4G04480	0.391248	1.62036	uncharacterized protein	0.0495651
AT1G62300	WRKY6	1.85845	1.61844	WRKY transcription factor 6	9.02348e-07
AT3G18830	ATPLT5	1.73801	1.61796	Polyol transporter 5	3.49612e-06
AT3G55970	ATJRG21	3.55341	1.61764	jasmonate-regulated protein	0.0107073
AT3G52820	ATPAP22	0.847429	1.61705	purple acid phosphatase 22	0.02911
AT2G02850	ARPN	1.11905	1.61695	plantacyanin	0.000222479
AT1G62440	LRX2	3.11707	1.61399	leucine-rich repeat/extensin 2	0.00570732
AT1G64405	AT1G64405	1.25769	1.61367	uncharacterized protein	0.00604565
AT5G51720	AT5G51720	1.62806	1.61272	Iron-binding zinc finger CDGSH type domain-containing protein	1.03066e-06
AT1G78860	AT1G78860	1.56198	1.61028	putative glycoprotein (EP1)	0.00177076
AT1G66180	AT1G66180	2.02017	1.60689	aspartyl protease-like protein	0.000178124
AT5G12930	AT5G12930	2.06066	1.60288	uncharacterized protein	4.80532e-05
AT5G59260	AT5G59260	1.44472	1.6025	concanavalin A-like lectin kinase-like protein	0.0178066
AT1G78450	AT1G78450	1.47411	1.60235	SOUL heme-binding-like protein	6.08767e-06
AT2G03520	ATUPS4	0.707539	1.60189	ureide permease 4	0.0177017
AT1G22190	AT1G22190	1.73287	1.60182	ethylene-responsive transcription factor ERF058	0.00191896
AT3G60330	AHA7	0.238281	1.60055	H(+)-ATPase 7	0.0245333
AT1G34060	AT1G34060	2.56913	1.60031	Pyridoxal phosphate-dependent transferase domain-containing protein	0.00060486
AT5G48657	AT5G48657	2.39932	1.59756	defense protein-like protein	9.84857e-06
AT2G40095	AT2G40095	1.67083	1.59618	Alpha/beta hydrolase related protein	4.44338e-05
AT4G36010	AT4G36010	1.70642	1.59231	pathogenesis-related thaumatin family protein	8.80955e-05
AT3G45660	AT3G45660	2.92271	1.5921	major facilitator protein	0.00457127
AT2G46140	AT2G46140	0.267525	1.59042	Late embryogenesis abundant protein	0.0280824
AT1G26200	AT1G26200	1.05087	1.59004	TRAM, LAG1 and CLN8 (TLC) lipid-sensing domain containing protein	0.0155248
AT2G18230	AtPPa2	1.22769	1.58981	soluble inorganic pyrophosphatase 2	1.04139e-06
AT5G12420	AT5G12420	0.88554	1.58953	O-acyltransferase (WSD1-like) family protein	0.00020099
AT5G02490	AT5G02490	1.63672	1.5885	heat shock protein 70	1.02001e-06
AT5G26860	LON_ARA_ARA	1.16419	1.58769	lon protease 1	1.8087e-05
AT2G47190	ATMYB2	2.17383	1.58726	myb domain protein 2	4.28855e-05
AT3G19970	AT3G19970	1.45294	1.58639	uncharacterized protein	0.000135363
AT2G38210	PDX1L4	1.36496	1.58419	putative PDX1-like protein 4	6.15955e-06
AT3G15740	AT3G15740	2.10734	1.58405	RING/U-box domain-containing protein	0.0153482
AT5G65920	AT5G65920	0.815539	1.58396	U-box domain-containing protein 31	0.000338171
AT1G25400	AT1G25400	2.14575	1.58195	uncharacterized protein	0.00928477
AT2G02010	GAD4	2.31844	1.58177	glutamate decarboxylase 4	0.00211105
AT3G04000	AT3G04000	1.60377	1.58136	3-oxoacyl-	0.00077463
AT2G29090	CYP707A2	1.81432	1.57997	abscisic acid 8'-hydroxylase 2	0.000126214
AT4G35110	AT4G35110	1.79019	1.57981	phospholipase-like (PEARLI 4) family protein	5.33537e-06
AT1G01590	FRO1	1.89602	1.57647	ferric reduction oxidase 1	0.00232364
AT3G21300	AT3G21300	0.185089	1.57642	RNA methyltransferase family protein	0.000315487
AT5G61380	PRR1	1.77611	1.57631	two-component response regulator-like APRR1	6.53793e-07
AT1G54280	AT1G54280	0.00682367	1.57171	phospholipid-transporting ATPase 6	0.0388449
AT3G04420	anac048	0.856045	1.57024	NAC domain containing protein 48	0.0334179
AT1G69870	NRT1.7	1.76034	1.56865	nitrate transporter 1.7	1.81995e-06
AT2G05995	AT2G05995	1.51025	1.56765	other RNA.	0.000135643
AT4G27030	FAD4	1.7206	1.56479	fatty acid desaturase A	4.00125e-06
AT3G26210	CYP71B23	2.00625	1.56383	cytochrome P450 71B23	4.43924e-05
AT5G14580	AT5G14580	1.10363	1.56351	polyribonucleotide nucleotidyltransferase	0.00018038
AT4G13800	AT4G13800	1.58462	1.56344	uncharacterized protein	2.53178e-06
AT4G33985	AT4G33985	1.1491	1.5597	uncharacterized protein	0.0015364
AT4G27820	BGLU9	1.33566	1.5594	beta glucosidase 9	3.58419e-07
AT3G52480	AT3G52480	2.54799	1.55934	uncharacterized protein	0.000138722
AT3G14690	CYP72A15	1.43369	1.55912	cytochrome P450, family 72, subfamily A, polypeptide 15	5.62596e-07
AT4G12830	AT4G12830	1.156	1.5566	hydrolase, alpha/beta fold family protein	1.38225e-06
AT1G68050	FKF1	1.8429	1.5554	adagio protein 3	8.45869e-06
AT5G60540	PDX2	1.06563	1.55344	Pyridoxal biosynthesis protein PDX2	1.07899e-06
AT4G10290	AT4G10290	3.54987	1.5527	cupin domain-containing protein	0.0212504
AT3G57460	AT3G57460	1.60222	1.55202	catalytic/ metal ion binding / metalloendopeptidase/ zinc ion binding protein	0.000686277
AT2G38870	AT2G38870	1.29271	1.55135	serine protease inhibitor, potato inhibitor I-type protein	1.43518e-05
AT4G11070	AtWRKY41	1.63323	1.55076	putative WRKY transcription factor 41	0.0104131
AT1G47440	AT1G47440	0.857237	1.5506	pseudogene.	0.00182908
AT2G24600	AT2G24600	1.81748	1.54982	ankyrin repeat-containing protein	2.7274e-05
AT1G47480	AT1G47480	2.46959	1.54953	alpha/beta-hydrolase domain-containing protein	0.000145731
AT5G20220	AT5G20220	1.21651	1.54753	CCHC-type zinc knuckle protein	7.91894e-07
AT1G21050	AT1G21050	1.88912	1.54578	uncharacterized protein	9.40244e-06
AT1G62570	FMO GS-OX4	1.87904	1.54512	flavin-containing monooxygenase FMO GS-OX4	4.98435e-05
AT1G49840	AT1G49840	1.04612	1.53935	uncharacterized protein	1.88675e-05
AT4G33020	ZIP9	1.38452	1.53799	zinc transporter 9	0.000420468
AT1G08630	THA1	2.62494	1.5376	threonine aldolase	0.0100555
AT3G19450	CAD	1.27127	1.53663	cinnamyl alcohol dehydrogenase 4	1.30069e-06
AT2G01300	AT2G01300	2.12091	1.53644	uncharacterized protein	0.01362
AT1G22810	AT1G22810	0.982163	1.5335	ethylene-responsive transcription factor ERF019	0.0337654
AT2G30250	WRKY25	2.19074	1.52992	putative WRKY transcription factor 25	1.26245e-06
AT3G16860	COBL8	1.69647	1.52981	COBRA-like protein 8	0.00164438
AT3G13750	BGAL1	1.36498	1.52804	beta galactosidase 1	8.19691e-07
AT1G11260	STP1	1.96547	1.52726	sugar transporter 1	8.64452e-07
AT5G17170	ENH1	1.292	1.52611	rubredoxin family protein	3.50976e-07
AT3G15750	AT3G15750	1.21499	1.52538	Yae1 domain-containing protein	2.18014e-06
AT5G38420	AT5G38420	1.10121	1.51994	ribulose bisphosphate carboxylase small chain 2B	3.64591e-05
AT4G24810	AT4G24810	1.07551	1.51955	protein kinase family protein	9.85689e-06
AT5G23480	AT5G23480	0.60161	1.51938	SWIB/MDM2, Plus-3 and GYF domain-containing protein	0.00144546
AT5G24205	AT5G24205	1.43948	1.51842	other RNA.	0.00614548
AT5G42050	AT5G42050	1.72192	1.51821	DCD (Development and Cell Death) domain protein	6.60692e-06
AT1G52770	AT1G52770	1.81106	1.51627	phototropic-responsive NPH3-like protein	1.08053e-05
AT1G59590	ZCF37	2.38192	1.51623	protein ZCF37	1.91723e-05
AT3G19100	AT3G19100	1.00146	1.51499	putative calcium-dependent protein kinase	7.57323e-05
AT3G01440	PQL2	1.0227	1.51237	photosystem II oxygen-evolving enhancer protein	1.23809e-06
AT5G43840	AT-HSFA6A	2.46037	1.51053	heat stress transcription factor A-6a	0.012093
AT2G23910	AT2G23910	2.08117	1.51029	Rossmann-fold NAD(P)-binding domain-containing protein	0.0456625
AT1G47560	SEC3B	1.23544	1.50953	exocyst complex component sec3B	0.000418524
AT3G61060	AtPP2-A13	1.67322	1.50839	F-box protein PP2-A13	0.000180407
AT1G07160	AT1G07160	2.38452	1.50443	putative protein phosphatase 2C 2	0.022627
AT5G24120	SIG5	1.99738	1.5038	RNA polymerase sigma factor	1.04538e-06
AT5G67450	AZF1	1.67872	1.50315	zinc-finger protein 1	0.00129529
AT1G48570	AT1G48570	0.886895	1.50286	zinc finger (Ran-binding) domain-containing protein	8.17924e-05
AT1G43670	AT1G43670	1.04346	1.49864	fructose-1,6-bisphosphatase, cytosolic	7.49146e-07
AT3G58780	SHP1	1.3952	1.49769	agamous-like MADS-box protein AGL1	0.00497358
AT3G51870	AT3G51870	0.642745	1.49657	putative envelope ADP,ATP carrier protein	7.77178e-05
AT4G03330	SYP123	2.5458	1.49626	syntaxin-123	0.00965146
AT1G20120	AT1G20120	1.18808	1.49609	GDSL esterase/lipase	1.12072e-05
AT3G19580	AZF2	1.74138	1.49524	zinc-finger protein 2	0.0225381
AT2G05540	AT2G05540	3.49004	1.49519	glycine-rich protein	8.50225e-05
AT3G21781	AT3G21781	1.12008	1.49382	other RNA.	0.0395563
AT4G20420	AT4G20420	1.09109	1.49146	Tapetum specific protein TAP35/TAP44	0.000669928
AT3G23955	AT3G23955	1.28484	1.49035	F-box family protein	0.00747355
AT4G10440	AT4G10440	0.977061	1.49001	putative methyltransferase PMT17	0.0175731
AT1G18200	RABA6b	2.6643	1.48931	RAB GTPase homolog A6B	0.0101452
AT5G10380	RING1	2.34273	1.48869	E3 ubiquitin-protein ligase RING1	1.31449e-06
AT2G36770	AT2G36770	3.01463	1.4866	UDP-glucosyl transferase 73C	0.0061749
AT5G61440	ACHT5	0.932803	1.48644	thioredoxin-like 1-2	0.00479699
AT5G54930	AT5G54930	1.65962	1.48623	AT hook motif-containing protein	8.90306e-07
AT4G02380	SAG21	1.80609	1.48294	senescence-associated protein	0.000106066
AT2G42540	COR15	1.70024	1.48279	cold-regulated protein 15a	3.75512e-07
AT5G13650	AT5G13650	1.29968	1.48233	elongation factor family protein	1.85809e-06
AT3G04640	AT3G04640	1.87648	1.48208	glycine-rich protein	0.0362952
AT5G65340	AT5G65340	1.04595	1.48201	uncharacterized protein	0.0313279
AT1G48650	AT1G48650	1.06119	1.48056	DEA(D/H)-box RNA helicase family protein	6.8931e-07
AT5G55930	ATOPT1	1.31461	1.47615	oligopeptide transporter 1	3.8091e-05
AT5G42760	AT5G42760	1.28893	1.47211	Leucine carboxyl methyltransferase	0.000186201
AT4G05120	ENT3	1.24965	1.47086	major facilitator family protein	4.21917e-05
AT5G37490	AT5G37490	2.53816	1.47027	U-box domain-containing protein 21	0.00674399
AT1G57770	AT1G57770	1.07485	1.46503	FAD/NAD(P)-binding oxidoreductase domain-containing protein	3.02525e-07
AT3G14990	AT3G14990	1.77995	1.46365	class I glutamine amidotransferase domain-containing protein	1.15368e-05
AT3G48640	AT3G48640	1.93803	1.46321	uncharacterized protein	0.000242079
AT4G02700	SULTR3;2	1.70599	1.46293	sulfate transporter 3.2	0.0229496
AT5G14650	AT5G14650	1.39057	1.46282	polygalacturonase	0.00023215
AT1G21910	DREB26	1.56736	1.46258	ethylene-responsive transcription factor ERF012	0.0260323
AT5G13220	TIFY9	2.19845	1.46185	protein TIFY 9	0.0015126
AT3G09650	CRM3	1.86265	1.45972	pentatricopeptide repeat-containing protein	2.22471e-06
AT1G16090	WAKL7	1.59539	1.45911	wall associated kinase-like 7	2.08559e-05
AT3G48650	AT3G48650	2.15616	1.45803	pseudogene.	0.000491589
AT3G22120	CWLP	2.0859	1.45621	cell wall-plasma membrane linker protein	3.59984e-05
AT2G47800	MRP4	1.60717	1.45571	ABC transporter C family member 4	5.90345e-06
AT1G72240	AT1G72240	1.3637	1.45511	uncharacterized protein	0.00357154
AT3G19170	ATZNMP	1.26341	1.45442	Presequence protease 1	2.70381e-07
AT1G50310	ATSTP9	1.15968	1.45427	sugar transporter 9	0.0209827
AT5G46350	WRKY8	2.05605	1.4541	putative WRKY transcription factor 8	0.00134337
AT2G44600	AT2G44600	0.612981	1.45373	uncharacterized protein	3.84343e-05
AT4G21620	AT4G21620	1.94936	1.45269	glycine-rich protein	1.70158e-06
AT1G68690	AT1G68690	2.0834	1.45264	protein kinase-like protein	1.36966e-06
AT5G09440	EXL4	2.52543	1.45219	protein exordium like 4	8.40189e-06
AT3G57450	AT3G57450	1.43986	1.45211	uncharacterized protein	0.0199404
AT4G25990	CIL	0.942136	1.45167	CCT motif family protein	0.000198172
AT5G51810	GA20OX2	1.70754	1.45072	gibberellin 20 oxidase 2	0.00340075
AT4G35090	CAT2	1.59679	1.44972	catalase 2	5.5936e-07
AT1G19140	AT1G19140	0.869832	1.44885	uncharacterized protein	9.78332e-06
AT4G35640	ATSERAT3;2	1.14674	1.44453	serine acetyltransferase 4	0.00711736
AT5G24230	AT5G24230	0.985775	1.44334	lipase class 3-related protein	0.00820018
AT1G01390	AT1G01390	1.35142	1.44256	hydroquinone glucosyltransferase	1.36351e-05
AT4G32940	GAMMA-VPE	1.9055	1.44211	vacuolar-processing enzyme gamma-isozyme	3.87406e-05
AT3G45638	AT3G45638	0.660446	1.43972	other RNA.	0.0113946
AT2G43610	AT2G43610	0.412782	1.43838	putative chitinase	0.00834397
AT4G28290	AT4G28290	1.81411	1.43805	uncharacterized protein	1.10925e-05
AT5G62040	AT5G62040	3.1616	1.43736	protein BROTHER of FT and TFL 1	0.00490697
AT1G62170	AT1G62170	3.45096	1.43723	putative non-inhibitory serpin-Z5	0.0321528
AT5G03680	PTL	1.3086	1.4364	trihelix DNA binding transcription factor	7.23539e-06
AT4G08109	AT4G08109	1.33692	1.43585	transposable element gene.	0.00334769
AT4G31390	AT4G31390	1.23658	1.4353	uncharacterized aarF domain-containing protein kinase	2.04632e-07
AT5G36002	AT5G36002	1.37328	1.43507	other RNA.	3.22333e-05
AT3G15340	PPI2	1.10686	1.43459	proton pump interactor 2	0.00357655
AT4G21440	ATM4	1.70689	1.42367	MYB-like 102	0.000115899
AT3G10340	PAL4	0.972269	1.42299	phenylalanine ammonia-lyase 4	2.64968e-05
AT1G29690	CAD1	1.28846	1.42286	MAC/Perforin domain-containing protein	4.70744e-06
AT1G16720	HCF173	1.50722	1.42162	high chlorophyll fluorescence phenotype 173 protein	1.66872e-06
AT5G58760	DDB2	1.23466	1.42012	DNA damage-binding protein 2	6.62644e-05
AT4G37390	YDK1	2.34471	1.41662	indole-3-acetic acid-amido synthetase GH3.2	0.00262673
AT3G61150	HD-GL2-1	1.27719	1.41601	homeobox-leucine zipper protein HDG1	3.97727e-06
AT2G34510	AT2G34510	0.724358	1.41588	uncharacterized protein	2.04013e-05
AT5G62470	MYBCOV1	1.89391	1.41441	myb domain protein 96	1.04139e-06
AT1G72610	GLP1	1.41731	1.41391	germin-like protein subfamily 3 member 1	6.23088e-06
AT5G66070	AT5G66070	1.84309	1.41307	NEP1-interacting protein-like 1	0.000360151
AT5G08240	AT5G08240	3.00098	1.4126	uncharacterized protein	0.00010506
AT1G24530	AT1G24530	0.568488	1.41178	transducin/WD-40 repeat-containing protein	0.0222185
AT2G30615	AT2G30615	1.16782	1.41172	uncharacterized protein	0.0480138
AT5G45040	AT5G45040	0.734445	1.41042	cytochrome c6	1.04538e-06
AT5G20830	SUS1	1.3449	1.40865	sucrose synthase 1	7.28756e-06
AT4G36950	MAPKKK21	2.44834	1.40686	mitogen-activated protein kinase kinase kinase 21	0.0220925
AT1G19610	LCR78	0.964641	1.40683	defensin-like protein 19	0.0339521
AT3G16910	ACN1	1.47974	1.40637	acyl-activating enzyme 7	1.65725e-06
AT5G44910	AT5G44910	3.04922	1.40487	Toll-Interleukin-Resistance domain-containing protein	0.000856344
AT2G37690	AT2G37690	0.779488	1.40408	phosphoribosylaminoimidazole carboxylase	0.000338171
AT5G47610	AT5G47610	2.07754	1.40314	RING-H2 finger protein ATL79	8.79928e-05
AT5G38430	AT5G38430	0.856341	1.40301	ribulose bisphosphate carboxylase small chain 1B	4.28855e-05
AT1G03050	AT1G03050	1.14243	1.40285	putative clathrin assembly protein	0.0244807
AT5G04130	AT5G04130	0.931661	1.40235	DNA gyrase subunit B	1.04418e-05
AT1G61470	AT1G61470	1.76052	1.40158	putative CCR4-associated factor 1-5	0.0295501
AT4G04570	CRK40	1.32426	1.40075	cysteine-rich receptor-like protein kinase 40	5.13284e-07
AT5G27890	AT5G27890	0.887669	1.39895	uncharacterized protein	0.00179286
AT4G11890	AT4G11890	1.65489	1.39799	protein kinase family protein	1.67802e-05
AT1G75900	AT1G75900	0.833605	1.39598	GDSL esterase/lipase EXL3	4.32899e-06
AT3G11580	AT3G11580	1.55325	1.39403	AP2/B3 domain-containing protein	0.000222479
AT4G31000	AT4G31000	1.67584	1.39094	Calmodulin-binding protein	1.99211e-05
AT1G26450	AT1G26450	1.23441	1.39067	carbohydrate-binding X8 domain-containing protein	0.00068065
AT5G16570	GLN1;4	0.833856	1.38988	glutamine synthetase cytosolic isozyme 1-4	0.000608193
AT1G15500	ATNTT2	1.00552	1.3894	ADP,ATP carrier protein 2	1.57969e-06
AT1G01580	FRD1	1.28364	1.38783	ferric reduction oxidase 2	0.00112421
AT5G48250	AT5G48250	1.46584	1.38593	zinc finger protein CONSTANS-LIKE 10	2.49746e-05
AT5G55180	AT5G55180	1.65887	1.38537	O-Glycosyl hydrolases family 17 protein	3.98997e-07
AT1G23840	AT1G23840	2.50527	1.38472	uncharacterized protein	1.2153e-06
AT3G63010	GID1B	2.0156	1.38465	putative gibberellin receptor GID1L2	6.67258e-05
AT2G18940	AT2G18940	1.32204	1.38408	pentatricopeptide repeat-containing protein	2.19336e-06
AT5G36000	AT5G36000	0.80012	1.38359	uncharacterized protein	0.000559068
AT1G73990	SPPA	1.1915	1.38325	signal peptide peptidase	1.04139e-06
AT5G57180	CIA2	1.32542	1.38317	chloroplast import apparatus 2 protein	1.96944e-06
AT3G62410	CP12	1.39601	1.38101	CP12 domain-containing protein 2	2.03464e-06
AT5G49480	ATCP1	1.13992	1.37712	Ca2+-binding protein 1	1.95199e-05
AT4G19370	AT4G19370	1.3887	1.37682	uncharacterized protein	5.22362e-05
AT4G36450	ATMPK14	1.79788	1.37641	mitogen-activated protein kinase 14	0.0151051
AT4G21680	NRT1.8	1.42995	1.3758	nitrate transporter 1.8	0.0324697
AT3G02850	SKOR	1.2882	1.37384	Potassium channel SKOR	0.00127386
AT2G35387	AT2G35387	1.60537	1.37366	snoRNA.	0.013194
AT3G59080	AT3G59080	1.50008	1.37111	aspartyl protease family protein	0.000947719
AT1G19180	JAZ1	1.62701	1.37045	protein TIFY 10A	0.0165236
AT5G54980	AT5G54980	1.363	1.36955	uncharacterized protein	2.70694e-05
AT1G70700	JAZ9	1.82508	1.36949	protein TIFY 7	3.82398e-05
AT3G54990	SMZ	1.57246	1.36888	AP2-like ethylene-responsive transcription factor SMZ	0.000383428
AT4G13580	AT4G13580	1.28782	1.36615	disease resistance-responsive, dirigent domain-containing protein	0.00184902
AT5G43260	AT5G43260	1.52786	1.36493	chaperone protein dnaJ-like protein	1.58441e-06
AT1G07450	AT1G07450	0.745501	1.36446	tropine dehydrogenase	9.07918e-07
AT4G39580	AT4G39580	2.18694	1.364	F-box/kelch-repeat protein	0.00243994
AT1G07390	RLP1	1.04691	1.36387	receptor like protein 1	1.30426e-05
AT1G70580	GGT2	1.26558	1.36191	alanine-2-oxoglutarate aminotransferase 2	8.33778e-07
AT1G21100	AT1G21100	1.50507	1.36121	O-methyltransferase-like protein	9.54148e-05
AT1G58190	AtRLP9	1.74556	1.36082	receptor like protein 9	0.00560292
AT1G68620	AT1G68620	2.94288	1.36051	alpha/beta-hydrolase domain-containing protein	0.00502313
AT4G34138	UGT73B1	1.50453	1.35973	UDP-glucosyl transferase 73B1	8.34994e-06
AT1G23870	ATTPS9	1.56815	1.35861	putative alpha,alpha-trehalose-phosphate synthase	1.03747e-05
AT1G09970	LRR XI-23	1.7589	1.35856	leucine-rich receptor-like protein kinase	3.79717e-06
AT5G57110	AT-ACA8	1.24388	1.35716	calcium-transporting ATPase 8	5.43193e-06
AT4G10720	AT4G10720	2.63506	1.35666	ankyrin repeat-containing protein	0.00590078
AT2G37970	SOUL-1	1.70126	1.35562	SOUL heme-binding-like protein	3.89097e-06
AT1G54570	AT1G54570	1.26384	1.35528	acyltransferase-like protein	4.62459e-06
AT4G23060	IQD22	1.04396	1.3552	protein IQ-domain 22	2.44798e-05
AT1G28560	SRD2	1.04333	1.35431	snRNA activating complex family protein	1.26559e-05
AT5G65870	ATPSK5	1.64679	1.35305	phytosulfokine-beta	3.98683e-05
AT1G29720	AT1G29720	1.52739	1.35251	Leucine-rich repeat transmembrane protein kinase	2.70381e-07
AT5G66960	AT5G66960	0.894985	1.35222	Prolyl oligopeptidase family protein	0.00108243
AT1G67470	AT1G67470	0.947767	1.3522	protein kinase domain-containing protein	0.00257552
AT5G58120	AT5G58120	1.25176	1.35178	TIR-NBS-LRR class disease resistance protein	6.00915e-06
AT5G49920	AT5G49920	2.05631	1.35137	octicosapeptide/Phox/Bem1p domain-containing protein	0.0207593
AT1G02460	AT1G02460	1.60746	1.35096	Pectin lyase-like protein	4.48837e-06
AT4G30290	ATXTH19	3.12214	1.34972	xyloglucan:xyloglucosyl transferase	0.00397712
AT4G28560	RIC7	1.30188	1.34881	ROP-interactive CRIB motif-containing protein 7	0.00237945
AT5G43860	ATCLH2	1.41972	1.34839	chlorophyllase 2	1.36241e-06
AT2G20150	AT2G20150	0.239073	1.34835	uncharacterized protein	0.0376427
AT5G63450	CYP94B1	3.09434	1.3478	cytochrome P450, family 94, subfamily B, polypeptide 1	0.040606
AT1G78930	AT1G78930	0.87128	1.34759	Mitochondrial transcription termination factor family protein	0.00121238
AT1G27360	SPL11	1.31647	1.3472	squamosa promoter-binding-like protein 11	7.09639e-05
AT2G41800	AT2G41800	1.76418	1.34569	uncharacterized protein	0.0060667
AT2G14690	AT2G14690	0.370714	1.34569	glycosyl hydrolases family 10 domain-containing protein	0.0162662
AT5G62570	AT5G62570	1.45242	1.3445	calmodulin binding protein-like protein	2.18014e-06
AT1G70000	AT1G70000	0.831581	1.34446	myb-like transcription factor-like protein	0.000207861
AT3G61100	AT3G61100	0.238863	1.34402	Putative endonuclease or glycosyl hydrolase	0.00216655
AT4G01660	ABC1	0.827911	1.34377	ABC transporter 1	7.98048e-06
AT2G41010	ATCAMBP25	1.22339	1.34298	calmodulin binding protein 25	0.0156431
AT4G29600	AT4G29600	2.00984	1.34248	cytidine/deoxycytidylate deaminase-like protein	4.30417e-05
AT1G09070	(AT)SRC2	1.25639	1.34226	uncharacterized protein	0.0214871
AT1G78290	AT1G78290	1.09302	1.33906	serine/threonine-protein kinase SRK2C	8.03388e-06
AT5G24270	ATSOS3	1.37238	1.33669	calcineurin B-like protein 4	0.0279645
AT3G03630	CS26	0.8344	1.33469	cysteine synthase A	4.035e-05
AT1G54217	AT1G54217	0.721715	1.33308	ribosomal protein L18ae family protein	1.0596e-05
AT1G01120	KCS1	1.50178	1.33226	3-ketoacyl-CoA synthase 1	9.39813e-06
AT5G58650	PSY1	1.28932	1.33169	Tyrosine-sulfated glycopeptide 1	8.39911e-05
AT5G66640	DAR3	1.43875	1.3285	protein DA1-related 3	5.42323e-05
AT5G01600	FER1	1.52878	1.32808	ferritin heavy chain	8.89629e-05
AT4G37760	SQE3	1.09886	1.32765	squalene epoxidase 3	9.64449e-08
AT1G50050	AT1G50050	0.143516	1.32748	putative pathogenesis-related protein	0.0174472
AT3G55630	DFD	1.03412	1.32568	DHFS-FPGS homolog D	1.4659e-05
AT3G48630	AT3G48630	1.16783	1.32467	uncharacterized protein	0.0379889
AT5G17050	UGT78D2	1.32713	1.32466	Flavonoid 3-O-glucosyltransferase	1.73632e-06
AT1G67120	AT1G67120	1.03943	1.32224	AAA ATPase containing von Willebrand factor type A domain-containing protein	0.000108394
AT5G36001	AT5G36001	1.33445	1.32216	RING/U-box domain-containing protein-like protein	1.22438e-06
AT1G32090	AT1G32090	1.23889	1.32124	early-responsive to dehydration stress protein (ERD4)	2.86432e-06
AT4G27290	AT4G27290	0.887004	1.32084	S-locus lectin protein kinase-like protein	0.00189055
AT3G02990	ATHSFA1E	0.711942	1.31807	heat stress transcription factor A-1e	4.65174e-05
AT4G23271	AT4G23271	1.84627	1.31769	uncharacterized protein	0.0032161
AT4G39320	AT4G39320	1.4385	1.31724	microtubule-associated protein-like protein	0.0270667
AT3G04010	AT3G04010	1.29722	1.31605	O-Glycosyl hydrolases family 17 protein	3.44418e-05
AT4G12290	AT4G12290	1.87686	1.31509	copper amine oxidase family protein	1.67507e-05
AT3G44990	XTR8	0.492426	1.31161	xyloglucan:xyloglucosyl transferase	0.00102183
AT1G31350	KUF1	1.67956	1.31096	F-box/kelch-repeat protein SKIP25	8.48605e-07
AT2G41410	AT2G41410	1.88962	1.31058	putative calcium-binding protein CML35	4.00095e-06
AT1G62240	AT1G62240	2.84207	1.30932	uncharacterized protein	0.00284893
AT2G17050	AT2G17050	2.9148	1.30821	TIR-NBS-LRR class disease resistance protein	0.00199469
AT1G63840	AT1G63840	1.48171	1.30551	RING/U-box domain-containing protein	6.78268e-05
AT1G68350	AT1G68350	1.55719	1.30547	uncharacterized protein	0.00832175
AT4G25780	AT4G25780	1.64641	1.30299	putative pathogenesis-related protein	0.000337987
AT5G63130	AT5G63130	1.34089	1.29951	octicosapeptide/Phox/Bem1p domain-containing protein	0.0322385
AT4G00490	BMY9	0.89915	1.29929	beta-amylase 2	3.7689e-06
AT4G13250	NYC1	1.33136	1.2987	chlorophyll(ide) b reductase	5.11163e-07
AT5G65550	AT5G65550	2.18106	1.29506	UDP-glucoronosyl/UDP-glucosyl transferase family protein	0.00503446
AT2G30140	AT2G30140	1.51199	1.29483	UDP-glucoronosyl/UDP-glucosyl transferase-like protein	5.13284e-07
AT3G57880	AT3G57880	1.51771	1.29442	calcium-dependent lipid-binding domain-containing plant phosphoribosyltransferase-like protein	2.31057e-06
AT5G18820	EMB3007	0.726077	1.29349	TCP-1/cpn60 chaperonin family protein	0.00127485
AT4G34290	AT4G34290	0.750519	1.29261	SWIB/MDM2 domain-containing protein	2.42189e-05
AT4G02075	PIT1	1.24105	1.29121	protein pitchoun 1	7.90685e-05
AT3G16510	AT3G16510	1.86423	1.28999	Calcium-dependent lipid-binding domain-containing protein	0.0020187
AT4G00050	UNE10	1.04348	1.28981	transcription factor UNE10	5.6219e-06
AT4G28556	RIC7	0.349831	1.28868	PAK-box/P21-Rho-binding family protein	0.00168419
AT4G00370	ANTR2	0.743976	1.28724	putative anion transporter 2	2.55772e-06
AT4G34150	AT4G34150	1.8369	1.2847	calcium-dependent lipid-binding domain-containing protein	0.000134524
AT4G31210	AT4G31210	0.787815	1.28347	DNA topoisomerase, type IA, core	5.65277e-05
AT2G28105	AT2G28105	-0.0725629	1.28195	uncharacterized protein	0.0094329
AT1G56150	AT1G56150	0.706472	1.28138	SAUR-like auxin-responsive protein	0.00042222
AT4G17810	AT4G17810	0.722894	1.2805	C2H2 and C2HC zinc finger-containing protein	7.50602e-05
AT4G11590	AT4G11590	1.58971	1.28022	F-box protein	0.00109171
AT2G39660	BIK1	0.981059	1.28014	serine/threonine-protein kinase BIK1	1.31257e-07
AT5G56100	AT5G56100	1.30373	1.27974	glycine-rich protein / oleosin	7.07725e-05
AT2G47880	AT2G47880	1.05635	1.27883	glutaredoxin-C13	1.02954e-05
AT5G06300	AT5G06300	2.06129	1.27696	cytokinin riboside 5'-monophosphate phosphoribohydrolase LOG7	9.23746e-05
AT1G22380	AtUGT85A3	2.08797	1.276	UDP-glucosyl transferase 85A3	9.45947e-05
AT2G20880	AT2G20880	2.06002	1.27501	ethylene-responsive transcription factor ERF053	0.000302497
AT1G54385	AT1G54385	0.601771	1.27353	ARM repeat-containing protein	0.00625074
AT2G40080	ELF4	1.34247	1.27199	uncharacterized protein	4.08254e-05
AT5G15240	AT5G15240	0.482407	1.27179	Transmembrane amino acid transporter family protein	0.00272841
AT5G66052	AT5G66052	1.39908	1.27171	uncharacterized protein	1.87275e-06
AT1G23550	SRO2	0.845938	1.27151	RCD one 2-like protein	0.0191915
AT4G04221	AT4G04221	1.66929	1.27136	other RNA.	5.33537e-06
AT1G62510	AT1G62510	2.88017	1.2712	bifunctional inhibitor/lipid-transfer protein/seed storage 2S albumin-like protein	1.30695e-05
AT3G13437	AT3G13437	1.72357	1.27044	uncharacterized protein	6.53942e-05
AT3G47070	AT3G47070	0.910494	1.27014	uncharacterized protein	3.36974e-06
AT3G14640	CYP72A10	1.21875	1.26971	cytochrome P450, family 72, subfamily A, polypeptide 10	3.86294e-06
AT1G14160	AT1G14160	0.864381	1.26955	UPF0497 membrane protein	0.0230714
AT3G24503	ALDH2C4	1.11299	1.26786	aldehyde dehydrogenase 2C4	2.66416e-06
AT1G15690	AVP1	1.01614	1.26759	Pyrophosphate-energized vacuolar membrane proton pump 1	6.9453e-06
AT4G37150	ATMES9	0.506201	1.26437	methyl esterase 9	0.0169776
AT5G48390	ATZIP4	1.51763	1.26373	ZIP4-like protein	0.014341
AT5G44565	AT5G44565	0.854119	1.26322	uncharacterized protein	1.13307e-05
AT2G02740	WHY3	0.294364	1.26313	ssDNA-binding transcriptional regulator	0.000307464
AT5G58310	ATMES18	1.12545	1.26255	methyl esterase 18	1.62738e-05
AT4G05220	AT4G05220	1.334	1.26139	late embryogenesis abundant hydroxyproline-rich glycoprotein	0.0197614
AT2G41100	ATCAL4	1.4238	1.25675	calmodulin-like protein 12	0.000154973
AT2G36835	AT2G36835	0.870398	1.2563	uncharacterized protein	1.863e-05
AT1G17050	SPS2	1.04529	1.25618	solanesyl diphosphate synthase 2	1.13638e-06
AT4G01580	AT4G01580	-0.00233603	1.25595	AP2/B3 domain-containing protein	0.0228412
AT3G21870	CYCP2;1	0.816267	1.2559	cyclin-U1-1	9.28411e-06
AT5G07100	WRKY26	2.4904	1.25444	WRKY DNA-binding protein 26	0.000647062
AT4G00220	LBD30	1.62325	1.25375	LOB domain-containing protein 30	0.0442958
AT1G80120	AT1G80120	1.45724	1.25201	protein LURP-one-related 5	8.55345e-05
AT1G22500	AT1G22500	1.39545	1.25152	E3 ubiquitin-protein ligase ATL15	0.0209795
AT1G75550	AT1G75550	0.885381	1.25015	glycine-rich protein	0.000377322
AT3G45010	scpl48	0.794088	1.25007	carboxypeptidase	7.22068e-07
AT3G15620	UVR3	1.53761	1.24956	(6-4)DNA photolyase	0.0014753
AT1G10770	AT1G10770	0.540866	1.2494	plant invertase/pectin methylesterase inhibitor domain-containing protein	0.00409389
AT1G06923	AT1G06923	0.40477	1.2483	uncharacterized protein	0.00745458
AT2G04030	HSP90.5	0.994565	1.24819	Chaperone protein htpG family protein	0.000107976
AT5G46665	AT5G46665	2.67077	1.24816	transposable element gene.	0.0106337
AT1G69526	AT1G69526	0.654142	1.24783	S-adenosylmethionine-dependent methyltransferase domain-containing protein	0.000648733
AT1G15520	ABCG40	0.755281	1.24691	ABC transporter G family member 40	0.00150136
AT5G13370	AT5G13370	1.0544	1.24523	auxin-responsive GH3 family protein	4.26261e-06
AT5G12470	AT5G12470	0.975378	1.24419	uncharacterized protein	5.57016e-06
AT3G48201	MIR861A	0.0334199	1.24346	MIR861a miRNA.	0.0196903
AT3G06160	AT3G06160	0.580009	1.24334	B3 domain-containing protein REM21	0.00101403
AT1G70990	AT1G70990	2.13929	1.24317	proline-rich family protein	0.0245608
AT4G20320	AT4G20320	0.226632	1.24249	putative CTP synthase	0.0129293
AT2G35390	AT2G35390	0.993725	1.24191	ribose-phosphate pyrophosphokinase 1	1.35015e-06
AT3G28160	AT3G28160	0.724243	1.24186	transposable element gene.	0.00551448
AT1G22570	AT1G22570	1.41984	1.24181	putative peptide/nitrate transporter	1.46625e-05
AT2G22360	AT2G22360	1.19585	1.24143	molecular chaperone DnaJ	7.98543e-06
AT1G02390	ATGPAT2	1.95958	1.24108	glycerol-3-phosphate acyltransferase	5.85671e-05
AT5G02830	AT5G02830	1.0957	1.241	pentatricopeptide repeat-containing protein	1.83688e-07
AT2G28190	CSD2	0.836317	1.24093	Superoxide dismutase	2.04013e-05
AT3G18660	PGSIP1	0.0984333	1.24008	plant glycogenin-like starch initiation protein 1	0.0311391
AT4G11190	AT4G11190	1.81485	1.23838	disease resistance-responsive, dirigent domain-containing protein	0.000525305
AT1G33055	AT1G33055	1.6765	1.23838	uncharacterized protein	0.000741445
AT1G48940	ENODL6	1.61015	1.23838	early nodulin-like protein 6	0.0135285
AT2G05160	AT2G05160	1.07816	1.23829	zinc finger CCCH domain-containing protein 18	6.90823e-06
AT5G55050	AT5G55050	1.20303	1.23814	GDSL esterase/lipase	1.60915e-06
AT2G42530	COR15B	1.34513	1.2373	cold-regulated protein 15b	1.03066e-06
AT1G20390	AT1G20390	0.699623	1.23244	transposable element gene.	0.00467291
AT4G21445	AT4G21445	0.641142	1.23225	uncharacterized protein	3.23573e-05
AT4G04450	WRKY42	1.38829	1.23206	putative WRKY transcription factor 42	0.000236109
AT1G42980	AT1G42980	1.42842	1.23074	formin-like protein 12	0.0255518
AT3G05180	AT3G05180	0.802677	1.23037	GDSL esterase/lipase	3.79717e-06
AT2G40460	AT2G40460	1.35134	1.23013	putative peptide/nitrate transporter	4.22952e-06
AT5G02720	AT5G02720	0.514791	1.22969	uncharacterized protein	0.0153288
AT3G28007	SWEET4	1.42863	1.22917	nodulin MtN3-like protein	0.000184822
AT3G09390	ATMT-K	1.35932	1.22861	metallothionein 2A	1.81739e-05
AT2G24540	AFR	1.84133	1.22823	F-box protein AFR	0.000138973
AT4G39700	AT4G39700	0.924777	1.22809	heavy metal transport/detoxification domain-containing protein	0.0123381
AT2G45550	CYP76C4	0.0322239	1.22768	cytochrome P450 76C4	0.00394186
AT3G55430	AT3G55430	1.43626	1.22616	O-Glycosyl hydrolases family 17 protein	0.000486778
AT1G61800	GPT2	0.32608	1.22581	glucose-6-phosphate/phosphate translocator 2	0.000636148
AT1G01720	ATAF1	1.30136	1.22549	NAC domain-containing protein 2	0.000509041
AT3G01060	AT3G01060	0.769028	1.22392	uncharacterized protein	5.32412e-06
AT1G73810	AT1G73810	2.1897	1.22345	core-2/I-branching beta-1,6-N-acetylglucosaminyltransferase-like protein	0.000134602
AT1G30360	ERD4	1.45046	1.22304	Early-responsive to dehydration stress protein (ERD4)	1.30069e-06
AT2G01280	MEE65	2.57956	1.22263	Cyclin/Brf1-like TBP-binding protein	0.000440633
AT2G38500	AT2G38500	1.89186	1.22225	uncharacterized protein	8.06441e-06
AT5G55580	AT5G55580	0.506798	1.22123	Mitochondrial transcription termination factor family protein	0.00016285
AT4G37235	AT4G37235	0.404993	1.22091	uncharacterized protein	0.0223064
AT3G23880	AT3G23880	1.38651	1.21663	F-box/kelch-repeat protein	0.000172976
AT5G28010	AT5G28010	2.20999	1.2154	SRPBCC ligand-binding domain-containing protein	0.00112462
AT2G28000	CH-CPN60A	0.322684	1.21481	chaperonin-60alpha	0.000587914
AT4G23500	AT4G23500	0.743123	1.21423	putative polygalacturonase	6.59547e-05
AT3G21351	AT3G21351	2.66247	1.21412	uncharacterized protein	0.000741867
AT4G34131	UGT73B3	2.17598	1.21294	UDP-glucosyl transferase 73B3	5.14003e-05
AT3G23760	AT3G23760	0.429203	1.21111	uncharacterized protein	2.01238e-05
AT2G04530	CPZ	0.804227	1.21094	Ribonuclease Z	9.22782e-05
AT5G57800	WAX2	1.06783	1.21077	protein WAX2	1.15057e-05
AT3G50910	AT3G50910	1.37442	1.2098	uncharacterized protein	1.61673e-06
AT1G50750	AT1G50750	2.4881	1.2081	Plant mobile domain protein family	0.0196804
AT4G00620	AT4G00620	0.409538	1.20796	Amino acid dehydrogenase family protein	0.000202696
AT1G50450	AT1G50450	0.694735	1.20728	Saccharopine dehydrogenase	2.89812e-06
AT1G59990	AT1G59990	0.597624	1.20594	DEAD-box ATP-dependent RNA helicase 22	0.000520263
AT1G17030	AT1G17030	0.781045	1.20586	uncharacterized protein	0.0207274
AT5G22250	AT5G22250	1.31531	1.2057	putative CCR4-associated factor 1-11	0.0241874
AT2G24120	PDE319	0.787088	1.2056	DNA-directed RNA polymerase 3	1.36351e-05
AT5G59530	AT5G59530	1.28939	1.20508	putative 2-oxoglutarate-dependent dioxygenase	5.85671e-05
AT2G36145	AT2G36145	0.878672	1.20334	uncharacterized protein	1.49386e-06
AT3G57760	AT3G57760	1.06047	1.20201	protein kinase family protein	0.000539598
AT1G58140	AT1G58140	0.858341	1.20026	transposable element gene.	0.00319965
AT2G35660	CTF2A	0.7759	1.20006	CTF2A like oxidoreductase	1.3315e-06
AT3G57270	BG1	1.69907	1.19935	beta-1,3-glucanase 1	0.0201915
AT1G53450	AT1G53450	1.15091	1.19916	uncharacterized protein	6.02795e-06
AT2G24545	AT2G24545	1.73786	1.19873	other RNA.	0.000214332
AT1G71697	ATCK1	1.43777	1.19785	choline kinase 1	3.69993e-06
AT2G32800	AP4.3A	1.25865	1.19739	putative protein kinase	1.4599e-06
AT4G04020	FIB	0.948432	1.1973	putative plastid-lipid-associated protein 1	1.64936e-05
AT5G05860	UGT76C2	1.17179	1.19729	cytokinin-N-glucosyltransferase 2	0.000131719
AT2G04840	AT2G04840	0.844078	1.1968	F-box protein	0.0106875
AT3G54090	FLN1	0.586836	1.19565	fructokinase-like 1	0.000314442
AT1G78600	LZF1	1.15572	1.19403	light-regulated zinc finger protein 1	1.21901e-06
AT3G11650	NHL2	1.55284	1.19224	NDR1/HIN1-Like protein 2	0.000390458
AT3G06510	SFR2	0.937911	1.19036	beta-glucosidase-like SFR2	6.28164e-06
AT5G63780	SHA1	1.00433	1.18879	RING/FYVE/PHD zinc finger-containing protein	7.45764e-05
AT5G63820	AT5G63820	-0.22225	1.18855	uncharacterized protein	0.0485918
AT4G29590	AT4G29590	0.688305	1.18847	methyltransferase	1.83517e-06
AT1G65560	AT1G65560	0.405289	1.18796	2-alkenal reductase	0.000789109
AT2G30040	MAPKKK14	1.18002	1.18712	mitogen-activated protein kinase kinase kinase 14	0.010954
AT3G48460	AT3G48460	0.886511	1.18609	GDSL esterase/lipase	8.21437e-05
AT2G13570	NF-YB7	0.805426	1.18572	nuclear transcription factor Y subunit B-7	0.0467163
AT1G62750	ATSCO1	0.966003	1.18555	elongation factor EF-G	5.54069e-06
AT2G17730	NIP2	1.28698	1.18545	NEP1-interacting protein 2	7.7588e-05
AT1G20470	AT1G20470	0.897784	1.18535	SAUR-like auxin-responsive protein	0.000307464
AT5G63300	AT5G63300	1.0347	1.18481	ribosomal protein S21 family protein	0.0160273
AT1G75000	AT1G75000	1.48527	1.1845	GNS1/SUR4 membrane-like protein	4.96618e-05
AT1G65870	AT1G65870	0.658801	1.18356	Disease resistance-responsive (dirigent-like protein) family protein	2.62711e-05
AT3G55700	AT3G55700	1.93322	1.18298	UDP-glycosyltransferase-like protein	0.0486494
AT5G25210	AT5G25210	1.05796	1.18269	uncharacterized protein	7.0706e-05
AT3G10150	ATPAP16	0.62266	1.18255	putative inactive purple acid phosphatase 16	0.000580546
AT2G30830	AT2G30830	3.08593	1.18148	2-oxoglutarate (2OG) and Fe(II)-dependent oxygenase-like protein	0.00128602
AT1G52990	AT1G52990	1.38212	1.1813	thioesterase-like protein	0.0226928
AT3G50260	CEJ1	2.50217	1.17988	ethylene-responsive transcription factor ERF011	0.000883041
AT4G09750	AT4G09750	1.1857	1.17948	Rossmann-fold NAD(P)-binding domain-containing protein	0.00015305
AT4G37230	AT4G37230	0.681207	1.17936	photosystem II manganese-stabilising protein (PsbO)	0.0280743
AT1G51380	AT1G51380	0.835878	1.17775	DEAD-box ATP-dependent RNA helicase 34	0.00148704
AT1G01470	LEA14	1.12399	1.17766	putative desiccation-related protein LEA14	3.19448e-05
AT5G56090	COX15	1.2057	1.17596	cytochrome c oxidase subunit XV assembly protein	2.89332e-05
AT5G06760	LEA4-5	1.59404	1.17528	late embryogenesis abundant protein 4-5	0.000295723
AT2G04795	AT2G04795	1.33519	1.17455	uncharacterized protein	0.00175892
AT5G48470	AT5G48470	0.601687	1.17443	uncharacterized protein	0.000416176
AT4G19960	ATKUP9	1.18465	1.17351	K+ uptake permease 9	4.11465e-07
AT3G19440	AT3G19440	0.228057	1.17285	RNA pseudourine synthase 4	0.000196202
AT1G18890	ATCDPK1	1.37031	1.16876	calcium-dependent protein kinase 1	3.87204e-06
AT3G53220	AT3G53220	0.271708	1.16875	thioredoxin-like 3-3	0.0300698
AT5G48545	HINT3	0.773012	1.16758	protein histidine triad nucleotide-binding 3	3.0823e-06
AT5G03700	AT5G03700	1.0815	1.1671	PAN domain-containing protein	0.00222733
AT2G21140	ATPRP2	1.25465	1.16592	proline-rich protein 2	0.000765155
AT1G21670	AT1G21670	1.34872	1.16446	uncharacterized protein	3.20899e-06
AT3G28880	AT3G28880	0.628923	1.16444	Ankyrin repeat family protein	0.0280995
AT1G78510	SPS1	1.17939	1.16416	solanesyl diphosphate synthase 1	1.3315e-06
AT4G32770	VTE1	1.34967	1.16359	tocopherol cyclase	9.16892e-06
AT3G05930	GLP8	1.15748	1.16211	germin-like protein subfamily 2 member 3	0.0030133
AT2G29630	THIC	1.11798	1.16153	thiamine biosynthesis protein ThiC	7.70509e-06
AT2G02450	ANAC035	1.37382	1.15987	NAC domain containing protein 35	7.75438e-06
AT5G35735	AT5G35735	1.10084	1.15973	putative auxin-responsive protein	0.000183754
AT1G16880	AT1G16880	0.840477	1.15934	uridylyltransferase-related protein	3.58419e-07
AT3G51325	AT3G51325	1.25583	1.15846	RING/U-box domain-containing protein	0.0217445
AT2G32640	AT2G32640	0.832793	1.15827	Lycopene beta/epsilon cyclase protein	3.37485e-06
AT3G22210	AT3G22210	0.837186	1.15693	uncharacterized protein	1.39554e-05
AT1G48280	AT1G48280	1.22304	1.15371	hydroxyproline-rich glycoprotein-like protein	1.42284e-05
AT4G04220	AtRLP46	1.32898	1.15362	receptor like protein 46	6.7587e-06
AT5G44590	AT5G44590	2.40181	1.15218	S-adenosyl-L-methionine-dependent methyltransferase domain-containing protein	0.00680114
AT4G22780	ACR7	1.08258	1.15182	ACT domain repeat 7 protein	3.20993e-05
AT5G02270	ATNAP9	1.00254	1.15109	ABC transporter I family member 20	1.34833e-05
AT3G60290	AT3G60290	0.962776	1.15098	oxidoreductase	0.000313484
AT4G25170	AT4G25170	1.16264	1.15055	uncharacterized protein	7.63146e-08
AT3G01550	ATPPT2	0.805527	1.14992	phosphoenolpyruvate (pep)/phosphate translocator 2	2.81163e-06
AT5G24810	AT5G24810	1.11475	1.14986	ABC1 family protein	2.70381e-07
AT3G42556	AT3G42556	2.43097	1.1494	transposable element gene.	0.00086333
AT1G25450	KCS5	1.25958	1.14916	3-ketoacyl-CoA synthase 5	0.000247091
AT2G41640	AT2G41640	0.921394	1.14912	Glycosyltransferase family 61 protein	0.0392398
AT4G26860	AT4G26860	0.799639	1.14899	putative pyridoxal phosphate-dependent enzyme, YBL036C type	6.8931e-07
AT4G24670	TAR2	0.43848	1.14856	tryptophan aminotransferase related 2	1.03066e-06
AT5G56870	BGAL4	1.71866	1.14802	beta-galactosidase 4	6.1235e-06
AT1G70610	ATTAP1	0.761637	1.14801	ABC transporter B family member 26	2.76973e-06
AT1G04570	AT1G04570	1.08994	1.14748	integral membrane transporter family protein	6.69146e-06
AT1G23710	AT1G23710	1.34036	1.14738	uncharacterized protein	0.0426123
AT4G40000	AT4G40000	0.112737	1.14674	S-adenosyl-L-methionine-dependent methyltransferase-like protein	0.0197545
AT5G12340	AT5G12340	2.14818	1.14581	uncharacterized protein	0.0319565
AT3G01500	CA1	1.31132	1.1439	carbonic anhydrase 1	7.97529e-07
AT5G22500	FAR1	1.70968	1.14381	fatty acyl-CoA reductase 1	0.00800638
AT5G49910	cpHsc70-2	0.726045	1.14272	heat shock protein 70-2	5.65916e-05
AT4G33760	AT4G33760	0.635655	1.14249	aspartyl-tRNA synthetase	5.54952e-05
AT1G71015	AT1G71015	1.88368	1.14139	uncharacterized protein	0.00122523
AT2G47910	CRR6	0.840388	1.14067	chlororespiratory reduction 6	2.30015e-06
AT5G44568	AT5G44568	1.68636	1.14066	uncharacterized protein	1.50205e-05
AT2G13360	AGT1	1.08525	1.14061	serine--glyoxylate aminotransferase	3.17116e-07
AT3G07700	AT3G07700	1.19656	1.14018	protein kinase domain-containing protein	2.16212e-07
AT4G12310	CYP706A5	1.21988	1.14012	cytochrome P450, family 706, subfamily A, polypeptide 5	8.36633e-06
AT5G57710	AT5G57710	1.24691	1.13775	heat shock protein-like protein	5.62596e-07
AT4G33660	AT4G33660	1.57042	1.13773	uncharacterized protein	1.84274e-05
AT5G17460	AT5G17460	1.05414	1.13733	uncharacterized protein	3.22098e-05
AT2G18670	AT2G18670	1.84955	1.13695	RING-H2 finger protein ATL56	8.47533e-06
AT5G26690	AT5G26690	2.08639	1.13684	heavy-metal-associated domain-containing protein	0.000170761
AT5G66620	DAR6	0.997028	1.13677	protein DA1-related 6	0.00236385
AT5G52760	AT5G52760	1.23129	1.13642	copper transport family protein	0.00370414
AT4G37910	mtHsc70-1	0.816659	1.13616	molecular chaperone DnaK	8.32298e-05
AT5G35740	AT5G35740	0.301916	1.13532	carbohydrate-binding X8 domain-containing protein	0.00419564
AT4G04460	AT4G04460	0.217208	1.13477	phytepsin	0.00770193
AT3G47430	PEX11B	0.772072	1.134	peroxisomal membrane protein 11B	1.12816e-05
AT1G72040	AT1G72040	0.677673	1.13304	P-loop containing nucleoside triphosphate hydrolase-like protein	0.000257231
AT2G45080	cycp3;1	0.474666	1.13235	cyclin-U2-1	0.0136072
AT3G23450	AT3G23450	1.77595	1.1321	uncharacterized protein	2.6126e-05
AT2G36780	AT2G36780	2.04736	1.13206	UDP-glucosyl transferase 73C	0.00771421
AT1G71866	AT1G71866	1.6519	1.13082	uncharacterized protein	0.0250125
AT2G01200	MEE10	1.13256	1.13023	auxin-responsive protein IAA32	0.0116236
AT5G63810	BGAL10	1.2017	1.13013	beta-galactosidase 10	2.05205e-06
AT2G47890	AT2G47890	1.17248	1.12978	zinc finger protein CONSTANS-LIKE 13	4.55419e-06
AT1G24330	AT1G24330	1.0494	1.12917	U-box domain-containing protein 6	2.17755e-06
AT2G21970	SEP2	1.18816	1.12911	stress enhanced protein 2	1.46636e-05
AT5G58370	AT5G58370	0.874781	1.12797	putative GTP-binding protein CGPA	8.50225e-05
AT1G75730	AT1G75730	1.41476	1.12769	uncharacterized protein	3.33407e-05
AT1G76570	AT1G76570	1.24288	1.12689	putative chlorophyll a/b-binding protein	2.59944e-06
AT5G26820	ATIREG3	1.02435	1.1229	iron-regulated protein 3	9.4816e-06
AT1G12730	AT1G12730	1.23451	1.12268	GPI transamidase subunit PIG-U	2.7679e-06
AT1G79270	ECT8	1.60894	1.12234	uncharacterized protein	1.16568e-06
AT1G11210	AT1G11210	1.50579	1.12209	uncharacterized protein	0.000337987
AT5G67260	CYCD3;2	0.765074	1.12201	cyclin-D3-2	1.43319e-06
AT2G43745	AT2G43745	1.87883	1.12126	uncharacterized protein	0.0114174
AT1G44575	PSBS	0.778633	1.12113	photosystem II 22 kDa protein	1.07982e-05
AT4G28080	AT4G28080	1.1908	1.12017	tetratricopeptide repeat domain protein	5.13284e-07
AT4G15810	AT4G15810	1.4711	1.12013	GTP binding protein	1.96543e-05
AT4G04940	AT4G04940	0.205058	1.11749	transducin/WD40 domain-containing protein	0.00541641
AT5G13190	AT5G13190	0.995927	1.11655	uncharacterized protein	0.000246831
AT5G13360	AT5G13360	0.780127	1.11555	auxin-responsive GH3 family protein	7.03489e-05
AT5G52100	crr1	0.605995	1.11517	putative dihydrodipicolinate reductase 3	9.52013e-06
AT3G25730	EDF3	1.58346	1.11507	AP2/ERF and B3 domain-containing transcription factor ARF14	0.000133101
AT1G34260	FAB1D	1.1404	1.11487	protein FAB1D	4.78335e-06
AT1G21550	AT1G21550	1.78288	1.11362	putative calcium-binding protein CML44	0.00274556
AT3G10450	SCPL7	0.650146	1.1134	serine carboxypeptidase-like 7	6.25193e-05
AT1G13640	AT1G13640	0.789624	1.11283	phosphatidylinositol 3-and 4-kinase-like protein	2.39679e-05
AT3G15630	AT3G15630	0.962761	1.1119	uncharacterized protein	0.000171922
AT4G28660	PSB28	0.707715	1.11163	photosystem II reaction center PSB28 protein	3.60539e-05
AT1G06000	AT1G06000	1.15625	1.11014	UDP-glycosyltransferase-like protein	2.84856e-06
AT3G48500	PTAC10	0.766563	1.10862	CONSTANS interacting protein 5-like protein	6.28348e-05
AT3G56260	AT3G56260	0.843995	1.10755	uncharacterized protein	0.000328137
AT3G11020	DREB2B	1.18029	1.10643	dehydration-responsive element-binding protein 2B	0.000514453
AT4G34260	FUC95A	0.497771	1.10632	alpha-L-fucosidase 2	2.33927e-05
AT4G01037	WTF1	0.845066	1.10604	ubiquitin carboxyl-terminal hydrolase-like protein	0.000140419
AT3G62260	AT3G62260	1.24546	1.10574	putative protein phosphatase 2C 49	8.03306e-05
AT1G64680	AT1G64680	1.01193	1.10427	uncharacterized protein	4.0852e-06
AT4G09420	AT4G09420	0.827761	1.10317	TIR-NBS class of disease resistance protein	0.00241737
AT1G30680	AT1G30680	0.67497	1.10222	toprim domain-containing protein	0.000123932
AT5G59510	DVL18	1.49946	1.10216	protein rotundifolia like 5	0.0210821
AT2G41720	EMB2654	0.76746	1.10161	pentatricopeptide repeat-containing protein	0.000100937
AT5G25450	AT5G25450	0.814881	1.10147	ubiquinol-cytochrome c reductase subunit 7	0.0488907
AT3G10840	AT3G10840	0.992722	1.10097	alpha/beta-hydrolase domain-containing protein	6.75118e-07
AT4G21215	AT4G21215	1.00604	1.10058	uncharacterized protein	2.61831e-06
AT5G51220	AT5G51220	0.474936	1.10028	ubiquinol-cytochrome C chaperone family protein	9.6461e-05
AT1G80540	AT1G80540	1.6416	1.10017	uncharacterized protein	0.0140843
AT5G07500	PEI1	1.22333	1.10003	zinc finger CCCH domain-containing protein 54	0.046423
AT4G34740	ATASE2	0.923188	1.09971	amidophosphoribosyltransferase	1.2728e-05
AT2G12190	AT2G12190	1.18479	1.09919	putative cytochrome P450	0.000858367
AT1G28190	AT1G28190	1.8363	1.09913	uncharacterized protein	0.000128768
AT2G35130	AT2G35130	0.788979	1.09891	pentatricopeptide repeat-containing protein	2.53178e-06
AT4G37330	CYP81D4	1.12079	1.09889	cytochrome P450, family 81, subfamily D, polypeptide 4	2.76973e-06
AT1G07180	ATNDI1	1.1077	1.09814	alternative NAD(P)H dehydrogenase 1	4.16302e-06
AT3G14420	AT3G14420	0.99001	1.09781	putative peroxisomal (S)-2-hydroxy-acid oxidase 2	2.68688e-06
AT4G14210	PDS3	0.691348	1.09702	phytoene dehydrogenase	5.79946e-07
AT4G12280	AT4G12280	1.43057	1.09632	copper amine oxidase family protein	0.0104194
AT1G72940	AT1G72940	0.932412	1.09604	Toll-Interleukin-Resistance domain-containing protein	0.0160409
AT2G01670	atnudt17	0.842441	1.09599	nudix hydrolase 17	3.36832e-06
AT2G46400	WRKY46	1.06957	1.0953	putative WRKY transcription factor 46	0.0212773
AT2G34060	AT2G34060	0.838297	1.09529	peroxidase 19	5.45369e-05
AT5G55740	CRR21	0.891387	1.09516	pentatricopeptide repeat-containing protein	2.05366e-05
AT1G13340	AT1G13340	1.16831	1.09468	Regulator of Vps4 activity in the MVB pathway protein	0.000743698
AT1G66880	AT1G66880	1.58082	1.0934	protein kinase domain-containing protein	4.0852e-06
AT1G42970	GAPB	0.548156	1.09312	glyceraldehyde-3-phosphate dehydrogenase B	1.55583e-06
AT1G29940	NRPA2	0.613379	1.09292	nuclear RNA polymerase A2	0.000297812
AT1G11300	AT1G11300	1.02985	1.09267	G-type lectin S-receptor-like serine/threonine-protein kinase	1.25496e-05
AT1G32440	PKp3	0.82448	1.09209	plastidial pyruvate kinase 3	3.767e-05
AT3G06530	AT3G06530	0.29359	1.0918	U3 small nucleolar RNA-associated protein 10 and NUC211 domain-containing protein	0.00247695
AT5G16715	EMB2247	0.865035	1.09163	valyl-tRNA synthetase	2.23723e-06
AT3G61510	AT-ACS1	0.401687	1.09112	1-aminocyclopropane-1-carboxylate synthase-like protein 1	0.0147853
AT2G16570	ATASE1	1.10946	1.0902	amidophosphoribosyltransferase	0.0235028
AT2G40890	CYP98A3	0.989181	1.09016	cytochrome P450 98A3	8.06441e-06
AT5G55250	IAMT1	0.192053	1.09007	IAA carboxylmethyltransferase 1	0.00720187
AT2G27500	AT2G27500	1.34236	1.08953	glucan endo-1,3-beta-glucosidase 14	0.000681093
AT5G43065	AT5G43065	2.70116	1.08816	transposable element gene.	0.0419054
AT4G32650	KC1	1.31303	1.08774	Potassium channel KAT3	0.000246831
AT5G18407	AT5G18407	0.552089	1.08756	defensin-like protein 223	0.00800638
AT1G10790	AT1G10790	0.644327	1.08681	uncharacterized protein	0.0045003
AT1G01970	AT1G01970	0.982527	1.08663	pentatricopeptide repeat-containing protein	1.22438e-06
AT3G10720	AT3G10720	1.39382	1.08637	pectinesterase 25	1.3901e-05
AT1G74490	AT1G74490	0.707539	1.08505	protein kinase domain-containing protein	0.0472279
AT5G39210	CRR7	0.823768	1.08418	chlororespiratory reduction 7	1.73879e-05
AT2G04510	AT2G04510	1.5689	1.08373	pseudogene.	0.00170337
AT3G61580	AT3G61580	0.977773	1.08359	Fatty acid/sphingolipid desaturase	1.15228e-06
AT4G38970	FBA2	0.814725	1.08242	fructose-bisphosphate aldolase, class I	1.80043e-06
AT4G06742	AT4G06742	1.23586	1.08217		0.00999423
AT4G15630	AT4G15630	1.03549	1.08072	uncharacterized protein	3.89097e-06
AT5G10760	AT5G10760	1.01517	1.08008	aspartyl protease family protein	7.94694e-05
AT1G14860	NUDT18	1.87631	1.07934	nudix hydrolase 18	0.00557593
AT3G15450	AT3G15450	1.47286	1.07855	aluminum induced protein with YGL and LRDR motif	0.00134966
AT3G23580	RNR2A	0.434495	1.07782	Ribonucleoside-diphosphate reductase small chain A	0.000101585
AT5G45280	AT5G45280	0.366244	1.07738	Pectinacetylesterase family protein	5.3825e-05
AT3G14415	AT3G14415	0.931139	1.0771	(S)-2-hydroxy-acid oxidase	5.62596e-07
AT1G25360	AT1G25360	0.250741	1.07697	pentatricopeptide repeat-containing protein	0.0251251
AT4G26850	VTC2	0.978937	1.07669	GDP-L-galactose phosphorylase	4.50527e-05
AT4G02200	AT4G02200	0.376364	1.07659	protein dehydration-INDUCED 19-5	0.00159387
AT2G17055	AT2G17055	1.30568	1.07537	Toll-Interleukin-Resistance (TIR) domain family protein	0.0461547
AT5G59340	WOX2	0.720945	1.07415	WUSCHEL-related homeobox 2	0.016556
AT2G39670	AT2G39670	0.460857	1.07386	radical SAM domain-containing protein	3.7023e-05
AT5G41800	AT5G41800	1.02604	1.07342	Transmembrane amino acid transporter family protein	3.6455e-06
AT1G27770	PEA1	0.972598	1.07326	autoinhibited Ca2+-ATPase 1	1.15236e-06
AT1G03055	AT1G03055	0.698263	1.07297	uncharacterized protein	1.04032e-05
AT5G42310	AT5G42310	1.083	1.07221	pentatricopeptide repeat-containing protein	5.43196e-07
AT5G38510	AT5G38510	0.728195	1.07208	rhomboid-related intramembrane serine protease-like protein	2.39984e-05
AT1G08920	ESL1	1.02944	1.07156	sugar transporter ERD6-like 3	1.92097e-05
AT2G06045	AT2G06045	2.52735	1.07115	transposable element gene.	0.0355768
AT3G56000	ATCSLA14	1.74337	1.0706	cellulose synthase like A14	0.000418781
AT5G49450	AtbZIP1	1.04281	1.07	basic leucine-zipper 1	0.000355451
AT5G49448	CPuORF4	1.04281	1.07	conserved peptide upstream open reading frame 4	0.000355451
AT3G13275	AT3G13275	0.676765	1.06994	uncharacterized protein	0.0171432
AT4G25450	NAP8	0.849506	1.06978	ABC transporter B family member 28	8.30239e-06
AT1G63660	AT1G63660	0.763511	1.06884	GMP-synthase-C and glutamine amidotransferase domain-containing protein	0.00015318
AT1G73445	AT1G73445	0.325748	1.06839	transposable element gene.	0.037128
AT1G55110	AtIDD7	1.1689	1.06828	indeterminate(ID)-domain 7 protein	1.04696e-05
AT1G79410	AtOCT5	0.554072	1.06796	organic cation/carnitine transporter5	0.00185367
AT1G49380	AT1G49380	0.915873	1.06737	cytochrome c biogenesis protein CCS1	8.81195e-07
AT3G57190	AT3G57190	0.872321	1.06683	putative peptide chain release factor	7.00334e-06
AT5G18270	ANAC087	1.2642	1.06625	NAC domain containing protein 87	0.0267423
AT1G33610	AT1G33610	1.37564	1.06583	Leucine-rich repeat (LRR) family protein	0.000198084
AT1G07050	AT1G07050	0.810928	1.06564	CCT motif family protein	0.000463748
AT5G26742	emb1138	0.86209	1.06465	DEAD-box ATP-dependent RNA helicase 3	1.32244e-06
AT3G23550	AT3G23550	1.74318	1.06424	mate efflux domain-containing protein	0.045
AT1G30900	VSR3;3	1.25478	1.06409	vacuolar sorting receptor 6	3.87155e-05
AT1G10690	AT1G10690	1.6004	1.06294	uncharacterized protein	0.000742433
AT3G62550	AT3G62550	1.20247	1.06245	putative adenine nucleotide alpha hydrolase domain-containing universal stress protein	9.77215e-05
AT5G52450	AT5G52450	1.58402	1.06205	mate efflux domain-containing protein	1.18238e-05
AT1G45332	AT1G45332	0.652603	1.06192	Elongation factor G	0.00010779
AT3G16560	AT3G16560	0.769706	1.06144	putative protein phosphatase 2C 40	2.07957e-05
AT2G26530	AR781	1.06602	1.06054	uncharacterized protein	0.0182866
AT1G15800	AT1G15800	0.887644	1.05993	uncharacterized protein	0.0016575
AT1G09340	CSP41B	0.51719	1.05979	RNA binding protein	3.0823e-06
AT1G78520	AT1G78520	1.52012	1.05951	carbohydrate-binding X8 domain-containing protein	0.0478893
AT5G62370	AT5G62370	0.625415	1.05912	pentatricopeptide repeat-containing protein	0.00275507
AT5G07640	AT5G07640	0.51695	1.05738	RING/U-box domain-containing protein	0.0365424
AT3G26650	GAPA	0.589627	1.05735	glyceraldehyde-3-phosphate dehydrogenase A	3.50976e-07
AT4G31290	AT4G31290	0.951756	1.05715	chaC-like protein	3.37485e-06
AT2G33480	NAC041	1.47661	1.05607	NAC domain containing protein 41	2.32847e-05
AT1G08610	AT1G08610	0.673779	1.05496	pentatricopeptide repeat-containing protein	0.000571912
AT1G55960	AT1G55960	1.2282	1.0544	putative polyketide cyclase/dehydrase and lipid transport-like protein	1.77749e-06
AT4G07400	VFB3	1.17752	1.05434	putative F-box/LRR-repeat protein 8	0.000129504
AT3G17670	AT3G17670	0.546088	1.05381	tetratricopeptide repeat-containing protein	6.18375e-05
AT1G22770	GI	0.996357	1.05379	gigantea protein (GI)	1.30069e-06
AT4G36220	CYP84A1	0.737232	1.05327	ferulic acid 5-hydroxylase 1	6.46878e-06
AT4G28020	AT4G28020	0.162827	1.0526	uncharacterized protein	0.00830139
AT5G66210	CPK28	1.14854	1.05244	calcium-dependent protein kinase 28	5.16828e-05
AT3G09160	AT3G09160	0.909902	1.05178	RNA recognition motif-containing protein	0.000631943
AT5G55280	ATFTSZ1-1	0.375086	1.05099	cell division protein ftsZ-like protein	0.000120351
AT3G16350	AT3G16350	0.748903	1.05061	myb family transcription factor	0.000274747
AT2G27610	AT2G27610	0.11278	1.05046	pentatricopeptide repeat-containing protein	0.0413113
AT3G03060	AT3G03060	0.639679	1.05033	P-loop containing nucleoside triphosphate hydrolase-like protein	0.00274946
AT5G11425	AT5G11425	1.46227	1.04931	uncharacterized protein	0.0302145
AT1G53670	MSRB1	0.944738	1.04924	peptide methionine sulfoxide reductase B1	1.79884e-06
AT2G41110	CAM2	0.852472	1.04851	calmodulin 2	7.97612e-05
AT5G04810	AT5G04810	1.26727	1.04812	pentatricopeptide (PPR) repeat-containing protein	5.17022e-07
AT3G14770	SWEET2	0.601764	1.04748	nodulin MtN3-like protein	0.000841611
AT1G77200	AT1G77200	0.795401	1.04701	ethylene-responsive transcription factor ERF037	0.0263607
AT5G06400	AT5G06400	0.257385	1.04687	pentatricopeptide repeat-containing protein	0.000941474
AT5G53200	TRY	1.02143	1.04621	transcription factor TRY	0.00118081
AT1G05300	ZIP5	0.62813	1.04602	zinc transporter 5	5.10506e-05
AT1G51620	AT1G51620	1.47936	1.04599	protein kinase domain-containing protein	0.0199799
AT1G18400	BEE1	1.25222	1.04447	transcription factor BEE 1	0.000376075
AT1G18750	AGL65	1.46263	1.04352	protein AGAMOUS-like 65	1.37921e-05
AT1G17390	AT1G17390	0.500021	1.04339	transposable element gene.	0.0239007
AT5G49900	AT5G49900	1.13539	1.04333	Beta-glucosidase, GBA2 type family protein	8.90306e-07
AT4G35250	AT4G35250	0.761578	1.04272	Rossmann-fold NAD(P)-binding domain-containing protein	1.1014e-07
AT3G03950	ECT1	0.896592	1.04253	uncharacterized protein	3.89545e-06
AT3G46490	AT3G46490	0.36015	1.04152	iron ion binding / oxidoreductase/ oxidoreductase protein	0.00157156
AT1G14720	EXGT-A2	0.832313	1.04106	xyloglucan:xyloglucosyl transferase	1.90371e-05
AT5G67370	AT5G67370	0.701598	1.04079	uncharacterized protein	3.81193e-06
AT3G11170	FAD7	0.857746	1.04051	omega-3 fatty acid desaturase	2.70381e-07
AT4G36530	AT4G36530	0.786738	1.04045	hydrolase, alpha/beta fold family protein	3.95471e-06
AT1G43675	AT1G43675	1.62187	1.0404	transposable element gene.	4.0707e-05
AT3G50140	AT3G50140	1.18492	1.04016	uncharacterized protein	0.0108472
AT3G52800	AT3G52800	1.6261	1.0393	zinc finger A20 and AN1 domain-containing stress-associated protein 6	0.00322444
AT4G36580	AT4G36580	0.877807	1.03791	AAA-type ATPase family protein	0.000647465
AT4G26370	AT4G26370	0.419721	1.03773	antitermination NusB domain-containing protein	2.61315e-05
AT1G70370	PG2	0.665202	1.03734	putative polygalacturonase non-catalytic subunit JP650	0.000127231
AT5G54170	AT5G54170	1.18883	1.03707	Lipid-binding START domain-containing protein	3.68405e-06
AT5G23240	AT5G23240	1.10053	1.0356	DNAJ heat shock N-terminal domain-containing protein	2.82953e-05
AT3G57830	AT3G57830	1.16306	1.03517	leucine-rich repeat protein kinase-like protein	1.15368e-05
AT1G52870	AT1G52870	1.16978	1.03472	Peroxisomal membrane 22 kDa (Mpv17/PMP22) family protein	1.42284e-05
AT3G52520	AT3G52520	2.57205	1.03465	uncharacterized protein	0.000235043
AT1G12020	AT1G12020	0.616618	1.03429	uncharacterized protein	0.000408751
AT5G64570	XYL4	0.908671	1.03395	beta-D-xylosidase 4	7.00334e-06
AT3G05415	AT3G05415	0.799693	1.03323	transposable element gene.	0.000703451
AT1G33170	AT1G33170	0.743757	1.03182	putative methyltransferase PMT18	1.17813e-06
AT2G37220	AT2G37220	0.958199	1.0312	ribonucleoprotein	1.39087e-05
AT4G04330	AT4G04330	0.845613	1.02999	Chaperonin-like RbcX protein	6.76427e-06
AT5G45610	SUV2	1.09249	1.02984	ATR-interacting protein-like protein	1.76582e-06
AT1G71260	ATWHY2	0.50853	1.02896	protein WHIRLY 2	0.00201274
AT4G02510	TOC160	1.16842	1.02885	translocase of chloroplast 159	8.19691e-07
AT5G61370	AT5G61370	0.376946	1.02829	pentatricopeptide repeat-containing protein	0.00401318
AT2G32530	ATCSLB03	1.341	1.02746	cellulose synthase-like protein B3	2.30741e-05
AT3G17330	ECT6	1.14658	1.02709	uncharacterized protein	2.03464e-06
AT5G25810	tny	1.22819	1.02708	ethylene-responsive transcription factor TINY	0.00790324
AT3G48200	AT3G48200	0.958528	1.02609	uncharacterized protein	5.11163e-07
AT5G43450	AT5G43450	1.52659	1.02608	putative 2-oxoglutarate-dependent dioxygenase	3.44171e-05
AT1G68010	HPR	0.753162	1.02591	hydroxypyruvate reductase	7.99991e-07
AT4G12980	AT4G12980	1.168	1.02506	putative auxin-responsive protein	3.39755e-06
AT1G77500	AT1G77500	1.26589	1.0248	uncharacterized protein	2.03464e-06
AT4G15490	UGT84A3	0.959812	1.02466	UDP-glycosyltransferase-like protein	1.10894e-05
AT4G20820	AT4G20820	2.30927	1.02429	FAD-binding and BBE domain-containing protein	4.87962e-05
AT4G31810	AT4G31810	0.0885227	1.0238	3-hydroxyisobutyryl-CoA hydrolase-like protein 2	0.000989956
AT3G06690	AT3G06690	1.32178	1.02324	acyl-CoA dehydrogenase domain-containing protein	0.00987625
AT2G41420	AT2G41420	1.13127	1.02201	proline-rich uncharacterized protein	2.39074e-05
AT5G03905	AT5G03905	0.691881	1.02194	Iron-sulfur assembly protein IscA-like 2	0.000149688
AT4G28510	ATPHB1	0.286906	1.02189	prohibitin 1	0.00152306
AT4G30460	AT4G30460	1.85377	1.02153	glycine-rich protein	0.000307464
AT5G60020	ATLAC17	0.859458	1.02144	laccase 17	0.000869285
AT1G32940	ATSBT3.5	0.906199	1.02078	Subtilase-like protein	2.03212e-05
AT2G29340	AT2G29340	0.742711	1.02041	tropine dehydrogenase	1.23021e-05
AT5G23235	AT5G23235	1.10795	1.01922	pseudogene.	2.7211e-05
AT2G29720	CTF2B	0.319613	1.01758	CTF2B like oxidoreductase	0.00272036
AT3G51330	AT3G51330	1.86557	1.01733	aspartyl protease family protein	2.92735e-05
AT5G54280	ATMYOS1	1.04643	1.01706	myosin 2	7.88769e-06
AT4G34830	MRL1	0.675824	1.01653	pentatricopeptide repeat-containing protein	1.03066e-06
AT2G46600	AT2G46600	0.929335	1.0164	calcium-binding EF-hand-containing protein	0.000891905
AT2G39570	AT2G39570	1.05509	1.01589	ACT domain-containing protein	3.16533e-06
AT1G69900	AT1G69900	1.15978	1.01522	Actin cross-linking protein	0.000525194
AT1G73360	EDT1	0.396574	1.01492	homeobox-leucine zipper protein HDG11	0.00431468
AT3G10050	OMR1	0.836732	1.01448	threonine dehydratase biosynthetic	6.30793e-05
AT3G56680	AT3G56680	0.638699	1.01439	Single-stranded nucleic acid binding R3H protein	5.43196e-07
AT3G09580	AT3G09580	0.477527	1.01352	FAD/NAD(P)-binding oxidoreductase domain-containing protein	1.72925e-05
AT5G06220	AT5G06220	0.696376	1.01323	LETM1-like protein	8.01844e-07
AT5G40720	AT5G40720	1.00295	1.0129	uncharacterized protein	0.000282712
AT3G10270	GYRB1	0.678956	1.01249	DNA gyrase subunit B	3.15438e-06
AT4G11430	AT4G11430	2.3185	1.01236	hydroxyproline-rich glycoprotein family protein	0.000426474
AT5G38520	AT5G38520	0.614102	1.0123	alpha/beta-hydrolase-like protein	3.12398e-06
AT2G15390	FUT4	1.17676	1.01144	xyloglucan fucosyltransferase	0.00132323
AT1G67090	RBCS1A	0.833542	1.01122	ribulose bisphosphate carboxylase small chain 1A	3.22343e-06
AT1G11540	AT1G11540	2.0324	1.01117	Sulfite exporter TauE/SafE family protein	0.00756261
AT5G49680	AT5G49680	1.48516	1.01086	putative cell expansion protein	0.000119343
AT5G11020	AT5G11020	0.313343	1.01073	ser/thr specific protein kinase-like protein	0.00611154
AT3G04870	PDE181	0.892978	1.01002	zeta-carotene desaturase	6.1248e-07
AT3G54830	AT3G54830	0.422696	1.0093	Transmembrane amino acid transporter family protein	0.00157054
AT3G14440	NCED3	1.18093	1.00921	9-cis-epoxycarotenoid dioxygenase NCED3	0.00210552
AT5G04830	AT5G04830	0.886767	1.00897	Nuclear transport factor 2 (NTF2) family protein	9.20514e-06
AT5G45860	PYL11	1.41173	1.00689	abscisic acid receptor PYL11	0.0416832
AT4G25960	PGP2	0.740138	1.00654	P-glycoprotein 2	6.40022e-06
AT1G30755	AT1G30755	1.48098	1.00612	uncharacterized protein	1.13786e-05
AT4G23230	CRK15	1.24866	1.00553	cysteine-rich receptor-like protein kinase 15	0.000346233
AT3G56330	AT3G56330	0.458227	1.00504	N2,N2-dimethylguanosine tRNA methyltransferase	0.000636408
AT5G63420	emb2746	0.889069	1.00492	RNA-metabolising metallo-beta-lactamase family protein	1.61764e-06
AT3G58390	AT3G58390	0.201811	1.00436	Eukaryotic release factor 1 (eRF1) family protein	0.006425
AT1G72030	AT1G72030	0.593986	1.00379	Acyl-CoA N-acyltransferases-like protein	1.90371e-05
AT4G36410	UBC17	0.442907	1.00348	putative ubiquitin-conjugating enzyme E2 17	0.00179004
AT4G22753	SMO1	0.293764	1.00327	sterol 4-alpha methyl oxidase 1-3	0.000899542
AT5G57630	CIPK21	1.1937	1.00295	CBL-interacting serine/threonine-protein kinase 21	4.09021e-06
AT4G34135	UGT73B2	2.09479	1.00223	UDP-glucosyltransferase 73B2	0.000238122
AT2G46760	AT2G46760	0.286075	1.00152	D-arabinono-1,4-lactone oxidase family protein	0.0338617
AT5G54100	AT5G54100	1.0781	1.00091	SPFH/Band 7/PHB domain-containing membrane-associated protein	1.93934e-05
AT4G12970	STOMAGEN	0.280024	1.00038	epidermal patterning factor-like protein 9	0.000235772
AT1G76530	AT1G76530	0.90011	0.999997	auxin efflux carrier-like protein	0.0186234
AT1G27100	AT1G27100	0.964746	0.999775	Actin cross-linking protein	0.00521076
AT1G15080	LPP2	0.530497	0.999739	Lipid phosphate phosphatase 2	0.000279297
AT1G33100	AT1G33100	0.982192	0.999595	MATE efflux family protein	0.0340465
AT1G28330	DRM1	1.58016	0.999343	dormancy-associated protein-like 1	0.000215133
AT5G44005	AT5G44005	0.612536	0.99929	uncharacterized protein	0.00274784
AT5G57170	AT5G57170	0.385076	0.998465	macrophage migration inhibitory factor family protein	3.50569e-05
AT5G55510	AT5G55510	0.278456	0.997411	mitochondrial import inner membrane translocase subunit Tim17/Tim22/Tim23 family protein	0.000134775
AT5G54180	PTAC15	0.693596	0.996095	plastid transcriptionally active 15 protein	1.59014e-05
AT1G67970	AT-HSFA8	1.39192	0.995508	heat stress transcription factor A-8	2.25934e-05
AT2G35170	AT2G35170	1.46078	0.995316	histone H3 K4-specific methyltransferase SET7/9-like protein	3.06395e-05
AT1G26230	AT1G26230	0.676998	0.995307	TCP-1/cpn60 chaperonin-like protein	2.81163e-06
AT5G42240	scpl42	0.4272	0.994789	serine carboxypeptidase-like 42	5.45369e-05
AT3G04790	AT3G04790	0.601129	0.994422	ribose 5-phosphate isomerase A	1.11004e-05
AT2G42900	AT2G42900	1.01172	0.994128	basic secretory protein (BSP) family protein	3.84343e-05
AT2G04100	AT2G04100	1.74883	0.994037	MATE efflux family protein	0.000128537
AT5G58940	CRCK1	1.1944	0.993712	calmodulin-binding receptor-like cytoplasmic kinase 1	5.37063e-05
AT5G61820	AT5G61820	1.17799	0.993069	uncharacterized protein	0.000550839
AT5G15960	KIN1	0.990839	0.991957	stress-induced protein KIN1	5.45344e-06
AT1G04620	AT1G04620	0.852319	0.991257	coenzyme F420 hydrogenase beta subunit	9.05363e-05
AT1G74020	SS2	0.802918	0.989909	strictosidine synthase 1	0.000589003
AT5G49665	AT5G49665	0.887136	0.989114	C3H4 type zinc finger protein	0.000184863
AT1G17860	AT1G17860	0.964596	0.988818	kunitz type trypsin and protease inhibitor domain-containing protein	2.39984e-05
AT3G59250	AT3G59250	0.42432	0.988744	F-box/LRR-repeat protein	0.000555127
AT5G58700	ATPLC4	0.817357	0.987495	phosphoinositide phospholipase C 4	4.22488e-05
AT3G29200	CM1	1.25395	0.987391	chorismate mutase 1	1.03684e-06
AT4G20130	PTAC14	0.232716	0.986657	plastid transcriptionally active 14 protein	3.84443e-05
AT3G12930	AT3G12930	0.272615	0.985258	Lojap-related protein	0.000238122
AT5G45650	AT5G45650	0.253077	0.985149	subtilase family protein	4.32798e-06
AT2G36790	UGT73C6	0.706659	0.984953	flavonol-3-O-glycoside-7-O-glucosyltransferase 1	8.06706e-05
AT1G07128	AT1G07128	0.318143	0.98456	Potential natural antisense gene, locus overlaps with AT1G07130.	0.00586147
AT1G74650	ATMYB31	2.35748	0.984333	myb domain protein 31	1.0556e-05
AT3G20270	AT3G20270	0.401489	0.983733	lipid-binding serum glycoprotein-like protein	7.57254e-05
AT1G07720	KCS3	1.34533	0.982994	3-ketoacyl-CoA synthase 3	1.20681e-06
AT4G12330	CYP706A7	0.867784	0.982557	cytochrome P450, family 706, subfamily A, polypeptide 7	0.0040918
AT1G75810	AT1G75810	0.626894	0.982381	uncharacterized protein	0.00205217
AT1G07110	F2KP	0.913158	0.981352	fructose-2,6-bisphosphatase	1.83688e-07
AT5G41750	AT5G41750	0.934576	0.979977	TIR-NBS-LRR class disease resistance protein	0.00212031
AT1G18910	AT1G18910	0.829611	0.979093	zinc ion binding protein	4.51321e-05
AT3G60750	AT3G60750	0.81249	0.978394	Transketolase	1.03066e-06
AT2G40140	SZF2	1.18533	0.977801	zinc finger CCCH domain-containing protein 29	0.0167977
AT4G11521	AT4G11521	1.17779	0.976093	putative cysteine-rich receptor-like protein kinase 34	3.85262e-05
AT5G19240	AT5G19240	1.61257	0.975446	GPI-anchored glycoprotein membrane precursor	5.21758e-05
AT5G25990	AT5G25990	0.826062	0.975331	uncharacterized protein	0.00925452
AT1G22600	AT1G22600	1.51453	0.97454	Late embryogenesis abundant protein (LEA) family protein	0.0204255
AT2G20020	CAF1	0.651663	0.973963	CRS2-associated factor 1	4.56674e-05
AT5G59050	AT5G59050	1.08947	0.973886	uncharacterized protein	1.9738e-06
AT5G04140	FD-GOGAT	0.96046	0.973583	ferredoxin-dependent glutamate synthase 1	5.43196e-07
AT1G63120	ATRBL2	0.978631	0.972763	rhomboid-like 2	6.60692e-06
AT5G15600	SP1L4	0.763835	0.972436	protein SPIRAL1-like4	0.00525268
AT3G53590	AT3G53590	1.76418	0.972258	leucine-rich repeat protein kinase-like protein	0.00536145
AT5G24105	AGP41	0.0767639	0.972117	arabinogalactan protein 41	0.0124315
AT1G79470	AT1G79470	0.762989	0.971994	inosine-5'-monophosphate dehydrogenase	0.000664942
AT1G73680	ALPHA DOX2	1.23974	0.971692	alpha dioxygenase	1.43465e-05
AT3G44720	ADT4	0.745711	0.971608	arogenate dehydratase 4	0.00234687
AT5G39980	AT5G39980	0.643192	0.971605	pentatricopeptide repeat-containing protein	4.986e-05
AT2G30420	ETC2	1.25837	0.971378	DNA binding / transcription factor	0.000160596
AT2G41040	AT2G41040	1.49647	0.971054	uncharacterized methyltransferase	3.8311e-05
AT1G66520	pde194	0.330272	0.971007	methionyl-tRNA formyltransferase	0.000249549
AT5G27350	SFP1	0.690578	0.969413	sugar transporter ERD6-like 17	3.02136e-05
AT1G27480	AT1G27480	0.679165	0.96854	Lecithin-cholesterol acyltransferase-like 1	7.98048e-06
AT3G02060	AT3G02060	0.717234	0.967847	putative DEAD/DEAH box helicase	1.9074e-05
AT5G10240	ASN3	0.388671	0.967787	asparagine synthetase 3	0.000341177
AT1G26820	RNS3	-0.0368015	0.967612	ribonuclease 3	0.032791
AT4G39710	FKBP16-2	0.597044	0.966714	putative FKBP-type peptidyl-prolyl cis-trans isomerase 4	5.01378e-06
AT2G22240	ATIPS2	0.789363	0.96653	inositol-3-phosphate synthase isozyme 2	5.0977e-05
AT5G02120	OHP	0.641807	0.966244	one helix protein	7.91104e-07
AT2G27775	AT2G27775	0.568192	0.965915	uncharacterized protein	0.000651645
AT5G49030	OVA2	0.620977	0.965796	isoleucyl-tRNA synthetase	4.48739e-06
AT1G68890	AT1G68890	0.68408	0.965087	2-oxoglutarate decarboxylase/ hydro-lyase/ magnesium ion binding protein	9.39813e-06
AT3G13065	SRF4	1.29768	0.964856	STRUBBELIG-receptor family 4	1.75575e-05
AT2G39230	LOJ	1.33202	0.964072	lateral organ junction protein	0.00167027
AT3G15354	SPA3	0.76942	0.962894	ubiquitin-protein ligase RFWD2	9.16892e-06
AT1G66540	AT1G66540	1.15554	0.962719	putative cytochrome P450	1.47358e-05
AT3G18840	AT3G18840	1.28851	0.960825	pentatricopeptide repeat-containing protein	0.026755
AT2G17280	AT2G17280	0.440884	0.960412	phosphoglycerate mutase-like protein	0.00277365
AT1G18660	AT1G18660	0.843249	0.959697	zinc finger (C3HC4-type RING finger) family protein	5.37948e-06
AT5G58070	ATTIL	1.17771	0.959443	outer membrane lipoprotein Blc	4.42474e-06
AT3G23370	AT3G23370	0.316147	0.959096	RNA recognition motif-containing protein	0.00111115
AT3G60520	AT3G60520	0.653711	0.959087	uncharacterized protein	0.000115128
AT5G61950	AT5G61950	0.819169	0.958846	ubiquitin carboxyl-terminal hydrolase-related protein	7.35145e-06
AT4G40020	AT4G40020	1.45147	0.95867	Myosin heavy chain-related protein	0.032575
AT1G06430	FTSH8	1.18503	0.958464	cell division protease ftsH-8	8.13409e-06
AT3G62020	GLP10	0.146275	0.957685	germin-like protein subfamily 2 member 4	0.0151766
AT2G40230	AT2G40230	1.58338	0.957605	HXXXD-type acyl-transferase-like protein	7.24419e-05
AT2G38080	IRX12	0.873934	0.957425	laccase-4	0.00116628
AT1G61120	GES	3.87158	0.957303	terpene synthase 04	0.033261
AT1G76520	AT1G76520	1.02638	0.9572	auxin efflux carrier-like protein	1.70918e-05
AT4G17483	AT4G17483	0.704608	0.956716	palmitoyl protein thioesterase family protein	0.028497
AT2G29995	AT2G29995	0.735909	0.95664	Tyrosine-sulfated glycopeptide 3	0.00202818
AT1G18330	EPR1	0.935472	0.95649	early-phytochrome-responsive1	6.1235e-06
AT5G64380	AT5G64380	0.740411	0.955855	fructose-1,6-bisphosphatase II	9.7787e-07
AT4G26520	AT4G26520	0.606948	0.955508	fructose-bisphosphate aldolase, cytoplasmic isozyme	1.99325e-06
AT5G11410	AT5G11410	0.352836	0.955345	protein kinase family protein	0.00142028
AT2G17705	AT2G17705	0.813752	0.955342	uncharacterized protein	0.000695462
AT5G58570	AT5G58570	0.854148	0.954907	uncharacterized protein	0.00326175
AT4G36380	ROT3	1.09261	0.954666	3-epi-6-deoxocathasterone 23-monooxygenase	0.000402515
AT1G49740	AT1G49740	0.838888	0.954358	PI-PLC X domain-containing protein	1.60742e-06
AT3G05932	AT3G05932	1.20822	0.954212	Potential natural antisense gene, locus overlaps with AT3G05930.	0.000226074
AT1G20870	AT1G20870	0.186137	0.95367	alpha-crystallin domain of heat shock protein-containing protein	0.0137865
AT1G21680	AT1G21680	1.14267	0.953611	DPP6 N-terminal domain-like protein	7.64373e-05
AT3G02330	AT3G02330	0.413601	0.953592	pentatricopeptide repeat-containing protein	0.0172758
AT3G06145	AT3G06145	0.573	0.95273	uncharacterized protein	0.00709625
AT1G29070	AT1G29070	0.46675	0.952475	50S ribosomal protein L34	1.84077e-05
AT2G29760	OTP81	0.551996	0.951941	pentatricopeptide repeat-containing protein	0.000725472
AT2G30390	FC-II	0.961681	0.949773	ferrochelatase 2	1.09765e-06
AT4G21865	AT4G21865	0.754161	0.948296	uncharacterized protein	0.0129617
AT4G17090	BMY8	1.10055	0.947969	beta-amylase 3	7.70509e-06
AT4G23885	AT4G23885	0.901075	0.947511	uncharacterized protein	0.000307424
AT3G14067	AT3G14067	1.34869	0.94745	Subtilase family protein	9.07192e-06
AT1G10865	AT1G10865	0.990045	0.94702	uncharacterized protein	1.1203e-05
AT4G01670	AT4G01670	1.17926	0.946961	uncharacterized protein	1.33178e-06
AT1G30240	AT1G30240	0.807134	0.945002	uncharacterized protein	0.0005089
AT5G10470	KCA1	0.868985	0.94472	geminivirus Rep-interacting motor protein	1.92613e-06
AT3G21760	HYR1	1.02503	0.94454	UDP-glycosyltransferase-like protein	7.71898e-07
AT1G09900	AT1G09900	0.470652	0.94451	pentatricopeptide repeat-containing protein	0.000147299
AT2G10560	AT2G10560	1.06669	0.943686	uncharacterized protein	0.0125956
AT1G05770	AT1G05770	0.425133	0.943433	mannose-binding lectin-like protein	0.0218053
AT1G72660	AT1G72660	1.80842	0.942594	P-loop containing nucleoside triphosphate hydrolase-like protein	0.00716449
AT1G51310	AT1G51310	0.594484	0.941587	tRNA (5-methylaminomethyl-2-thiouridylate)-methyltransferase	2.21632e-05
AT5G64572	AT5G64572	0.617568	0.941434	other RNA.	1.22755e-05
AT3G56660	BZIP49	2.33933	0.941102	basic region/leucine zipper motif protein 49	0.0226116
AT5G12010	AT5G12010	0.916765	0.941036	uncharacterized protein	2.51559e-07
AT5G56860	GNC	1.4307	0.940608	GATA transcription factor 21	6.38535e-06
AT4G23940	AT4G23940	0.427754	0.940508	FtsH extracellular protease	9.32374e-06
AT4G38225	AT4G38225	0.576445	0.940428	uncharacterized protein	1.88675e-05
AT5G42270	VAR1	1.22594	0.940334	cell division protease ftsH-5	9.93402e-07
AT5G18310	AT5G18310	1.24239	0.939753	uncharacterized protein	7.19802e-05
AT3G26510	AT3G26510	1.78653	0.939671	octicosapeptide/Phox/Bem1p domain-containing protein	5.84899e-05
AT2G43550	AT2G43550	0.514491	0.939025	defensin-like protein 197	0.000660897
AT3G06730	TRX z	0.780373	0.938917	thioredoxin-like protein CITRX	5.92037e-05
AT1G08070	OTP82	0.452694	0.938434	pentatricopeptide repeat-containing protein	0.0305649
AT1G53260	AT1G53260	0.76749	0.937481	uncharacterized protein	0.0145863
AT5G59400	AT5G59400	0.719332	0.936967	uncharacterized protein	8.33348e-05
AT1G77810	AT1G77810	0.954287	0.93645	beta-1,3-galactosyltransferase 7	8.68706e-06
AT1G55152	AT1G55152	0.786933	0.936265	uncharacterized protein	3.49768e-05
AT1G15870	AT1G15870	0.324144	0.935975	Mitochondrial glycoprotein family protein	0.0330156
AT5G24915	AT5G24915	2.25549	0.93583	transposable element gene.	0.0121381
AT3G53940	AT3G53940	0.0637474	0.935478	Mitochondrial substrate carrier family protein	0.0461916
AT4G27340	AT4G27340	0.783537	0.935431	Met-10+ like family protein	4.58613e-05
AT3G18320	AT3G18320	0.60446	0.935204	F-box and associated interaction domain-containing protein	0.000637789
AT1G79529	AT1G79529	0.546885	0.935052	other RNA.	0.00648971
AT3G05500	AT3G05500	0.302408	0.934266	Rubber elongation factor protein	0.0023056
AT2G47920	AT2G47920	1.09951	0.933782	kinase interacting-like protein	0.00513215
AT1G05530	UGT2	0.219255	0.933782	indole-3-acetate beta-glucosyltransferase 2	0.0343716
AT2G28760	UXS6	0.171531	0.933702	UDP-XYL synthase 6	0.00255988
AT1G64500	AT1G64500	1.13132	0.933513	glutaredoxin-like protein	4.52603e-05
AT5G41900	AT5G41900	0.431298	0.932297	hydrolase, alpha/beta fold family protein	6.10936e-05
AT3G15720	AT3G15720	0.0630334	0.930555	polygalacturonase	0.00486485
AT4G09730	RH39	0.797167	0.930502	DEAD-box ATP-dependent RNA helicase 39	2.0529e-05
AT3G57530	CPK32	0.857877	0.929418	calcium-dependent protein kinase 32	0.00142939
AT1G18210	AT1G18210	0.92974	0.928646	putative calcium-binding protein CML27	6.55026e-06
AT5G18661	AT5G18661	1.32443	0.92851	uncharacterized protein	0.0328056
AT5G06550	AT5G06550	0.265484	0.92801	uncharacterized protein	0.0161484
AT3G62500	AT3G62500	0.952916	0.926876	uncharacterized protein	4.97236e-05
AT4G26600	AT4G26600	0.623278	0.925946	S-adenosyl-L-methionine-dependent methyltransferase-like protein	0.00564573
AT3G29798	AT3G29798	0.661366	0.924678	transposable element gene.	0.00121238
AT3G57180	BPG2	0.875773	0.924585	GTP binding protein	7.34937e-05
AT5G11650	AT5G11650	1.17077	0.924403	alpha/beta fold hydrolase family protein	7.71345e-05
AT5G64260	EXL2	1.51963	0.924051	protein EXORDIUM like 2	0.00282152
AT3G22370	AOX1A	1.01156	0.923954	alternative oxidase 1A	4.68532e-06
AT3G07750	AT3G07750	0.0610051	0.923493	3'-5'-exoribonuclease family protein	0.00324452
AT1G31173	MIR167D	1.39878	0.923283	MIR167D miRNA.	1.77749e-06
AT4G00750	AT4G00750	1.32254	0.922952	putative methyltransferase PMT15	3.0067e-06
AT5G53160	RCAR3	0.859491	0.922543	abscisic acid receptor PYL8	0.000136951
AT2G40100	LHCB4.3	0.125021	0.922092	chlorophyll a-b binding protein CP29.3	0.0119378
AT1G25560	TEM1	1.08642	0.922076	AP2/ERF and B3 domain-containing transcription factor TEM1	0.00558152
AT5G19850	AT5G19850	0.85609	0.922008	hydrolase, alpha/beta fold family protein	8.50529e-06
AT1G02335	GL22	0.34386	0.921986	germin-like protein subfamily 2 member 2	0.00695061
AT4G02990	AT4G02990	0.504784	0.921815	Mitochondrial transcription termination factor family protein	0.000254302
AT1G71810	AT1G71810	0.740007	0.921703	aarF domain-containing kinase	1.0058e-06
AT3G49530	ANAC062	0.689676	0.921281	NAC domain-containing protein 62	0.0226399
AT1G48460	AT1G48460	0.582669	0.921175	uncharacterized protein	0.000323342
AT5G41400	AT5G41400	0.0795905	0.920594	RING/U-box domain-containing protein	0.0312608
AT3G08505	AT3G08505	0.616297	0.920525	E3 ubiquitin-protein ligase makorin	2.01118e-05
AT5G24870	AT5G24870	0.915484	0.919754	RING/U-box domain-containing protein	0.000283139
AT1G77060	AT1G77060	0.432079	0.919203	putative carboxyvinyl-carboxyphosphonate phosphorylmutase	1.06066e-05
AT1G76980	AT1G76980	1.01573	0.919053	uncharacterized protein	0.000632693
AT3G54085	AT3G54085	0.112617	0.9189	Yos1-like protein	0.00727254
AT1G51700	ADOF1	0.636059	0.918578	Dof zinc finger protein DOF1.7	0.00997035
AT5G09820	AT5G09820	0.630417	0.918422	putative plastid-lipid-associated protein 7	1.21961e-05
AT5G03240	UBQ3	0.697467	0.917894	polyubiquitin 3	2.79886e-05
AT3G54150	AT3G54150	0.977131	0.917168	S-adenosyl-L-methionine-dependent methyltransferase-like protein	0.0150904
AT5G17400	ER-ANT1	0.521478	0.916848	endoplasmic reticulum-adenine nucleotide transporter 1	1.58753e-05
AT2G01290	RPI2	0.941764	0.915442	ribose 5-phosphate isomerase A	1.03894e-05
AT4G04850	KEA3	0.765271	0.915434	K+ efflux antiporter 3	8.9387e-06
AT1G21010	AT1G21010	0.370064	0.914771	uncharacterized protein	0.0034329
AT3G19150	KRP6	0.842257	0.91452	cyclin-dependent kinase inhibitor 6	1.37128e-05
AT4G06746	RAP2.9	2.13342	0.913827	ethylene-responsive transcription factor RAP2-9	0.00109644
AT3G23920	BMY7	0.943174	0.913788	beta-amylase 1	1.26216e-06
AT4G12390	PME1	1.46602	0.913579	pectin methylesterase inhibitor 1	5.05688e-05
AT3G25410	AT3G25410	1.18154	0.913511	putative sodium-bile acid cotransporter	2.29439e-05
AT2G45850	AT2G45850	0.987999	0.913497	AT hook motif DNA-binding family protein	6.40022e-06
AT3G55800	SBPASE	0.65575	0.91334	Sedoheptulose-1,7-bisphosphatase	5.85302e-07
AT4G03940	AT4G03940	0.976684	0.913248	uncharacterized protein	0.0179732
AT2G40670	ARR16	0.334709	0.912441	two-component response regulator ARR16	0.00312989
AT5G25930	AT5G25930	1.01596	0.912128	Protein kinase family protein with leucine-rich repeat domain	0.00016022
AT3G27400	AT3G27400	0.762175	0.911698	pectate lyase	0.00310541
AT3G03710	RIF10	0.648548	0.911526	polyribonucleotide nucleotidyltransferase	1.47358e-05
AT2G28880	emb1997	0.69963	0.911484	para-aminobenzoate synthetase	1.18217e-05
AT5G28840	GME	0.844474	0.910417	GDP-mannose 3,5-epimerase	2.04959e-05
AT3G62950	AT3G62950	0.622549	0.910214	glutaredoxin-C11	0.00101898
AT4G16350	CBL6	2.13907	0.910087	calcineurin B-like protein 6	0.00521076
AT1G15170	AT1G15170	1.03634	0.909633	mate efflux-like protein	8.39698e-05
AT5G51451	RGF5	0.838986	0.908507	uncharacterized protein	0.0177332
AT4G27010	AT4G27010	0.620605	0.908256	uncharacterized protein	0.00147295
AT3G09940	ATMDAR3	3.50155	0.908201	monodehydroascorbate reductase (NADH)	0.00037689
AT5G11070	AT5G11070	0.764118	0.907969	uncharacterized protein	0.0107081
AT3G15850	FADB	0.716196	0.907485	palmitoyl-monogalactosyldiacylglycerol delta-7 desaturase	2.97707e-06
AT5G41050	AT5G41050	0.639425	0.907224	Pollen Ole e 1 allergen and extensin family protein	2.05562e-05
AT5G58260	AT5G58260	0.736833	0.90711	oxidoreductase	1.85809e-06
AT1G30320	AT1G30320	1.31142	0.907007	Remorin family protein	8.22387e-06
AT1G18390	AT1G18390	0.988728	0.905676	protein kinase domain-containing protein	1.23463e-05
AT5G66170	STR18	1.04253	0.905471	sulfurtransferase 18	0.000743304
AT4G20070	ATAAH	0.854908	0.90543	allantoate deiminase	3.46161e-05
AT2G40205	AT2G40205	0.916818	0.904925	60S ribosomal protein L41	0.00865551
AT3G19260	LAG1 HOMOLOG 2	0.542789	0.904779	LAG1 longevity assurance homolog 2	1.50205e-05
AT1G76800	AT1G76800	1.12807	0.904624	vacuolar iron transporter-like protein	0.00243023
AT4G01130	AT4G01130	0.517851	0.904488	GDSL esterase/lipase	0.000308959
AT1G09350	AtGolS3	0.686805	0.904201	galactinol synthase 3	0.00108703
AT5G24030	SLAH3	1.4284	0.903675	SLAC1 homologue 3	9.3885e-06
AT3G54820	PIP2;5	0.639647	0.903032	putative aquaporin PIP2-5	0.00104335
AT3G62720	XXT1	0.692703	0.902958	xyloglucan 6-xylosyltransferase	0.0348787
AT4G23750	CRF2	0.670664	0.902632	ethylene-responsive transcription factor CRF2	0.000527936
AT2G36220	AT2G36220	0.868176	0.902289	uncharacterized protein	0.00293274
AT1G55490	LEN1	0.255041	0.901437	RuBisCO large subunit-binding protein subunit beta	0.0011945
AT4G29050	AT4G29050	0.962797	0.900138	concanavalin A-like lectin kinase-like protein	2.86012e-05
AT3G15530	AT3G15530	0.418597	0.899884	methyltransferase	0.0247207
AT2G34660	MRP2	1.07669	0.899	ABC transporter C family member 2	5.11163e-07
AT1G71030	ATMYBL2	1.32348	0.898689	myb proto-oncogene protein	1.72874e-05
AT2G46070	MPK12	0.695385	0.898406	mitogen-activated protein kinase 12	8.20568e-05
AT5G04860	AT5G04860	0.207304	0.898367	uncharacterized protein	0.000286858
AT1G73390	AT1G73390	0.979155	0.898045	Endosomal targeting BRO1-like domain-containing protein	2.87953e-06
AT4G17230	SCL13	1.4836	0.897597	protein scarecrow-like 13	3.37512e-05
AT4G30440	GAE1	0.606622	0.897275	UDP-D-glucuronate 4-epimerase 1	0.024423
AT4G18010	IP5PII	0.940026	0.89686	Type I inositol-1,4,5-trisphosphate 5-phosphatase 2	1.84063e-05
AT5G41780	AT5G41780	2.03613	0.896842	myosin heavy chain-like protein	0.028413
AT1G08930	ERD6	0.960616	0.896376	sugar transporter ERD6	0.000111264
AT3G49240	emb1796	1.08701	0.896326	pentatricopeptide repeat-containing protein	0.000107749
AT2G29670	AT2G29670	0.783075	0.89556	tetratricopeptide repeat-containing protein	2.40612e-05
AT4G08112	AT4G08112	0.897151	0.895454	transposable element gene.	0.0456736
AT1G21540	AT1G21540	1.24918	0.895413	putative AMP-binding protein	0.000483519
AT2G21540	SFH3	0.561302	0.895134	SEC14-like 3 protein	0.000108396
AT5G02100	UNE18	1.24589	0.895104	Oxysterol-binding family protein	1.1773e-05
AT3G45650	NAXT1	0.503545	0.894818	nitrate excretion transporter1	0.000179817
AT1G18710	AtMYB47	3.11999	0.894594	myb domain protein 47	0.000714399
AT5G08740	NDC1	0.653352	0.893825	NAD(P)H dehydrogenase C1	9.7787e-07
AT5G18150	AT5G18150	1.01193	0.893669	Methyltransferase-related protein	0.00290392
AT3G46130	ATMYB48-3	1.57675	0.893303	transcription factor MYB48	1.36633e-05
AT2G01850	ATXTH27	0.842158	0.892666	xyloglucan:xyloglucosyl transferase	3.2557e-05
AT4G30720	AT4G30720	0.451934	0.892554	FAD/NAD(P)-binding oxidoreductase-like protein	1.0528e-05
AT3G05410	AT3G05410	0.459506	0.89196	Photosystem II reaction center PsbP family protein	0.000150825
AT5G23210	SCPL34	0.809165	0.89192	carboxypeptidase D	1.88675e-05
AT2G34640	HMR	0.698916	0.891541	plastid transcriptionally active 12	0.000176178
AT3G02050	KUP3	0.985191	0.891478	Potassium transporter 4	5.03943e-06
AT1G76040	CPK29	1.74292	0.891372	calcium-dependent protein kinase 29	1.78255e-06
AT2G44080	ARL	1.07436	0.891196	ARGOS-like protein	0.00172207
AT4G04700	CPK27	0.60995	0.890742	calcium-dependent protein kinase 27	5.75945e-05
AT3G21150	BBX32	1.52971	0.890506	B-box 32 protein	0.00142794
AT1G78590	NADK3	0.415672	0.890052	NAD(H) kinase 3	0.000133207
AT5G07020	AT5G07020	0.653284	0.889783	proline-rich family protein	9.10032e-07
AT5G35370	AT5G35370	0.569037	0.889766	S-locus lectin protein kinase-like protein	0.00193276
AT2G04360	AT2G04360	0.848831	0.888848	uncharacterized protein	8.74271e-06
AT2G30150	AT2G30150	1.00955	0.888214	UDP-glucoronosyl/UDP-glucosyl transferase family protein	1.32083e-05
AT3G18600	AT3G18600	0.316214	0.887579	DEAD-box ATP-dependent RNA helicase 51	0.00541641
AT2G33250	AT2G33250	1.24447	0.887452	uncharacterized protein	2.00745e-06
AT1G61370	AT1G61370	0.692636	0.887135	S-locus lectin protein kinase family protein	0.000303114
AT2G05940	AT2G05940	0.386942	0.885905	kinase-like protein	0.0416063
AT3G13540	ATMYB5	0.388719	0.884471	transcription repressor MYB5	0.00721764
AT5G19855	AT5G19855	0.837896	0.884126	Chaperonin-like RbcX protein	1.86414e-06
AT5G36950	DegP10	0.462163	0.884076	protease Do-like 10	0.000620207
AT2G18160	ATBZIP2	0.772991	0.883687	basic leucine-zipper 2	3.22964e-05
AT2G18162	CPuORF1	0.772991	0.883687	uncharacterized protein	3.22964e-05
AT3G21110	ATPURC	0.277019	0.882948	phosphoribosylaminoimidazole-succinocarboxamide synthase	0.000554527
AT1G51805	AT1G51805	0.609566	0.88288	leucine-rich repeat protein kinase-like protein	2.18386e-05
AT4G06534	AT4G06534	0.926594	0.882754	uncharacterized protein	0.000244785
AT3G02070	AT3G02070	1.23567	0.882535	cysteine proteinase-like protein	1.35505e-05
AT5G46670	AT5G46670	2.53364	0.882097	Cysteine/Histidine-rich C1 domain family protein	0.0118627
AT2G35960	NHL12	0.884845	0.881961	NDR1/HIN1-like 12 protein	1.62758e-05
AT1G60690	AT1G60690	0.491541	0.881903	NAD(P)-linked oxidoreductase-like protein	8.63987e-05
AT4G22590	TPPG	0.40519	0.881717	haloacid dehalogenase-like hydrolase domain-containing protein	0.00023323
AT4G22592	CPuORF27	0.40519	0.881717	uncharacerized protein	0.00023323
AT4G38160	pde191	0.199586	0.881688	Mitochondrial transcription termination factor family protein	0.000293258
AT1G74770	AT1G74770	2.61701	0.881442	zinc ion binding protein	0.00281961
AT1G77700	AT1G77700	0.513563	0.881419	pathogenesis-related thaumatin-like protein	0.0258767
AT3G03990	AT3G03990	0.9226	0.881034	alpha/beta-hydrolase domain-containing protein	6.52928e-06
AT3G52950	AT3G52950	0.578382	0.880496	CBS / octicosapeptide/Phox/Bemp1 domain-containing protein	1.90083e-05
AT3G25690	CHUP1	1.09132	0.880278	protein CHUP1	1.77786e-06
AT1G80300	NTT1	0.772047	0.879659	ADP,ATP carrier protein 1	2.61033e-05
AT5G07010	ST2A	2.73223	0.879634	sulfotransferase 2A	0.00925401
AT4G39890	AtRABH1c	0.980784	0.879219	Ras-related protein RABH1C	2.90535e-05
AT5G66600	AT5G66600	0.65923	0.879165	uncharacterized protein	4.99358e-05
AT3G29575	AFP3	1.33191	0.878768	Ninja-family protein AFP3	3.83576e-05
AT2G16500	ARGDC	0.738939	0.878545	arginine decarboxylase 1	1.54709e-05
AT2G45560	CYP76C1	0.732373	0.878146	cytochrome P450 76C1	1.37557e-05
AT1G06570	PDS1	1.33268	0.876904	4-hydroxyphenylpyruvate dioxygenase	6.69146e-06
AT1G49600	ATRBP47A	0.339126	0.876626	RNA-binding protein 47A	0.00172986
AT4G17245	AT4G17245	2.00516	0.876523	RING/U-box domain-containing protein	0.000431475
AT5G09660	PMDH2	0.661574	0.876305	malate dehydrogenase	1.18238e-05
AT2G40935	AT2G40935	0.527954	0.876177	PLAC8 domain-containing protein	0.00183488
AT5G24420	PGL5	0.559249	0.87608	6-phosphogluconolactonase 5	0.00630163
AT4G35290	ATGLUR2	0.675126	0.87576	glutamate receptor 3.2	9.10032e-07
AT5G63040	AT5G63040	0.932605	0.874178	uncharacterized protein	3.71135e-06
AT4G39530	AT4G39530	0.206514	0.874101	pentatricopeptide repeat-containing protein	0.0485849
AT1G70410	ATBCA4	0.613175	0.873871	beta carbonic anhydrase 4	9.79864e-07
AT3G53260	PAL2	0.45173	0.873593	phenylalanine ammonia-lyase 2	3.70277e-06
AT3G52230	AT3G52230	1.19779	0.87327	uncharacterized protein	1.47777e-06
AT5G03260	LAC11	0.590739	0.872672	laccase 11	0.000651942
AT1G60600	ABC4	0.44873	0.871926	1,4-dihydroxy-2-naphthoate octaprenyltransferase	1.0528e-05
AT1G30757	AT1G30757	0.728398	0.87172	uncharacterized protein	0.0009215
AT2G31890	ATRAP	0.746182	0.871074	protein RAP	5.81113e-05
AT1G65130	AT1G65130	1.2311	0.870948	Ubiquitin carboxyl-terminal hydrolase-related protein	0.022207
AT4G13650	AT4G13650	0.505861	0.870866	pentatricopeptide repeat-containing protein	0.00394186
AT1G17840	WBC11	0.956598	0.86985	ABC transporter G family member 11	7.85026e-07
AT5G28080	WNK9	2.6765	0.869716	putative serine/threonine-protein kinase WNK9	0.0124725
AT2G36792	AT2G36792	0.683932	0.869659	other RNA.	0.000117176
AT1G22885	AT1G22885	1.22175	0.869326	uncharacterized protein	0.000203978
AT3G18780	LSR2	0.770915	0.869232	actin 2	6.84937e-06
AT1G07130	STN1	0.276414	0.868708	CST complex subunit STN1	0.0414649
AT5G44785	OSB3	0.534028	0.868666	protein OSB3	1.08714e-05
AT5G06860	PGIP1	0.887365	0.868625	Polygalacturonase inhibitor 1	0.000449993
AT3G63510	AT3G63510	0.323624	0.8685	FMN-linked oxidoreductase-like protein protein	0.000184781
AT5G10750	AT5G10750	0.623499	0.868095	uncharacterized protein	0.00527988
AT1G33560	ADR1	0.655087	0.867634	disease resistance protein ADR1	4.24222e-05
AT4G38430	ATROPGEF1	0.77327	0.867493	Rop guanine nucleotide exchange factor 1	1.81995e-06
AT1G78990	AT1G78990	0.570044	0.867313	HXXXD-type acyl-transferase	0.00110075
AT1G42470	AT1G42470	0.767159	0.866941	Niemann-Pick C1 protein	1.12972e-05
AT2G04039	AT2G04039	0.705523	0.86667	uncharacterized protein	6.74979e-06
AT4G34090	AT4G34090	0.519879	0.866458	putative cyclin delta-3	7.77178e-05
AT5G46390	AT5G46390	0.802585	0.865976	Peptidase S41 family protein	1.30069e-06
AT3G47800	AT3G47800	1.154	0.865857	aldose 1-epimerase	2.04959e-05
AT3G01800	AT3G01800	0.483535	0.865816	ribosome recycling factor	0.00204112
AT1G17220	FUG1	0.859673	0.8652	translation initiation factor IF-2	1.13638e-06
AT5G59540	AT5G59540	0.697261	0.864973	oxidoreductase, 2OG-Fe(II) oxygenase family protein	3.03904e-05
AT4G24430	AT4G24430	0.205566	0.864879	Rhamnogalacturonate lyase family protein	0.0244537
AT5G51010	AT5G51010	0.744474	0.864416	rubredoxin-like protein	5.00934e-05
AT1G10410	AT1G10410	0.740334	0.864208	uncharacterized protein	1.80043e-06
AT4G21060	AT4G21060	0.44269	0.86356	Galactosyltransferase family protein	7.0845e-05
AT5G18400	AT5G18400	0.254814	0.861592	Cytokine-induced anti-apoptosis inhibitor 1, Fe-S biogenesis	0.000174412
AT2G03540	AT2G03540	2.01493	0.861258	transposable element gene.	0.00112082
AT1G06840	AT1G06840	0.9322	0.861066	putative leucine-rich repeat transmembrane protein kinase	1.53661e-05
AT3G47780	ATATH6	0.734971	0.860992	ABC transporter A family member 7	0.0125482
AT5G01732	AT5G01732	0.65272	0.860911	(AT5G01732) otherRNA	0.000399742
AT1G36160	PAS3	0.827038	0.860125	acetyl-CoA carboxylase 1	1.31257e-07
AT5G63050	EMB2759	0.517921	0.859744	embryo defective 2759 protein	2.40368e-05
AT1G10960	ATFD1	0.998075	0.859554	ferredoxin	0.000142699
AT2G20830	AT2G20830	0.754272	0.859123	folic acid binding / transferase	4.78335e-06
AT5G40410	AT5G40410	0.775098	0.859092	pentatricopeptide repeat-containing protein	0.00506023
AT1G69523	AT1G69523	0.465104	0.859058	S-adenosylmethionine-dependent methyltransferase domain-containing protein	7.50602e-05
AT1G02870	AT1G02870	0.473293	0.858831	uncharacterized protein	0.00213067
AT1G29120	AT1G29120	0.492328	0.858177	hydrolase-like protein	1.26216e-06
AT5G48380	BIR1	1.21806	0.858111	probably inactive leucine-rich repeat receptor-like protein kinase	2.07953e-05
AT3G48740	SWEET11	0.6318	0.857484	Nodulin MtN3-like protein	0.000163015
AT3G27390	AT3G27390	0.799616	0.856852	uncharacterized protein	8.22586e-07
AT4G18240	SSIV	0.829285	0.856228	starch synthase 4	2.70381e-07
AT5G42150	AT5G42150	0.60544	0.855833	Glutathione S-transferase family protein	4.56674e-05
AT1G28395	AT1G28395	-0.0140208	0.855768	uncharacterized protein	0.015171
AT5G40480	EMB3012	0.532126	0.855327	protein embryo defective 3012	0.000860694
AT3G20200	AT3G20200	0.633402	0.855184	Protein kinase protein with adenine nucleotide alpha hydrolases-like domain	0.00130542
AT2G24580	AT2G24580	0.827672	0.854473	putative sarcosine oxidase	2.91314e-05
AT5G28910	AT5G28910	1.08133	0.8543	uncharacterized protein	1.38539e-05
AT1G25550	AT1G25550	0.952139	0.853723	myb-like transcription factor-like protein	0.000497017
AT5G62840	AT5G62840	0.893769	0.853491	phosphoglycerate mutase-like protein	2.04617e-06
AT3G62910	APG3	0.458729	0.853212	Peptide chain release factor 1	8.57759e-05
AT1G77310	AT1G77310	0.680814	0.853012	uncharacterized protein	0.000295204
AT3G05200	ATL6	0.848169	0.85289	E3 ubiquitin-protein ligase ATL6	0.00180316
AT1G30960	AT1G30960	0.353094	0.852693	GTP-binding protein ERG	0.010388
AT1G01320	AT1G01320	1.00338	0.852495	tetratricopeptide repeat-containing protein	1.50171e-06
AT3G45430	AT3G45430	0.280511	0.852484	concanavalin A-like lectin kinase-like protein	0.00181858
AT1G27950	LTPG1	0.550712	0.85216	glycosylphosphatidylinositol-anchored lipid protein transfer 1	5.01439e-05
AT3G46640	LUX	1.02246	0.851713	protein phytoclock 1	0.000724013
AT5G19730	AT5G19730	0.741322	0.851451	pectinesterase	4.89918e-05
AT5G41040	AT5G41040	1.60588	0.851409	omega-hydroxypalmitate O-feruloyl transferase	0.0179045
AT3G46870	AT3G46870	0.613661	0.850951	pentatricopeptide repeat-containing protein	0.000114724
AT5G42450	AT5G42450	0.100686	0.850344	pentatricopeptide repeat-containing protein	0.0436882
AT5G51580	AT5G51580	0.824199	0.850222	uncharacterized protein	0.00259127
AT3G13350	AT3G13350	0.438134	0.84979	high mobility group-box and ARID domain-binding domain-containing protein	0.000111201
AT1G51090	AT1G51090	1.36993	0.849391	heavy-metal-associated domain-containing protein	5.19924e-05
AT1G77120	ADH1	0.366788	0.849129	alcohol dehydrogenase class-P	0.000858992
AT2G29290	AT2G29290	0.573283	0.847656	tropine dehydrogenase	0.000138161
AT1G49930	AT1G49930	0.458295	0.84676	uncharacterized protein	0.00209088
AT1G68660	AT1G68660	0.571515	0.84663	ATP-dependent Clp protease adaptor protein ClpS	4.78335e-06
AT3G55990	ESK1	0.228065	0.845632	uncharacterized protein	0.0297395
AT4G33470	hda14	0.575891	0.844422	histone deacetylase 14	1.18004e-05
AT4G12320	CYP706A6	1.06442	0.843705	cytochrome P450, family 706, subfamily A, polypeptide 6	3.68998e-05
AT5G04895	AT5G04895	0.439072	0.84335	DEA(D/H)-box RNA helicase family protein	0.00610064
AT5G45750	RABA1c	0.0446259	0.843067	Ras-related protein RABA1c	0.0164853
AT2G45350	CRR4	1.0654	0.842649	chlororespiratory reduction 4 protein	0.000438014
AT2G28710	AT2G28710	0.710597	0.842497	C2H2-type zinc finger-containing protein	0.0396353
AT3G21890	AT3G21890	0.215391	0.842419	B-box type zinc finger-containing protein	0.011361
AT4G29510	ATPRMT11	0.389452	0.842273	protein arginine N-methyltransferase 1	0.000118163
AT4G39960	AT4G39960	1.01678	0.842231	molecular chaperone Hsp40/DnaJ family protein	1.39098e-06
AT2G28110	FRA8	0.5081	0.841328	exostosin-like protein	0.0129051
AT1G56410	ERD2	0.261462	0.841231	heat shock protein-70 cognate protein	0.0015153
AT3G09350	Fes1A	0.256085	0.841037	protein Fes1A	1.18531e-05
AT1G70760	CRR23	0.701525	0.84097	inorganic carbon transport protein-related protein	1.83908e-05
AT1G52590	AT1G52590	0.675174	0.840251	Putative thiol-disulfide oxidoreductase DCC	1.42284e-05
AT3G13150	AT3G13150	0.337722	0.840072	pentatricopeptide repeat-containing protein	0.00948009
AT1G01340	CNGC10	1.53087	0.84005	cyclic nucleotide gated channel	0.000244722
AT1G71460	AT1G71460	0.69842	0.839709	pentatricopeptide repeat-containing protein	0.000136254
AT4G34990	AtMYB32	0.466608	0.839114	transcription factor MYB32	0.00593129
AT3G18110	EMB1270	0.649101	0.838817	pentatricopeptide repeat-containing protein	2.09254e-05
AT5G57500	AT5G57500	0.838597	0.838227	Galactosyltransferase family protein	0.0404318
AT1G10140	AT1G10140	1.47153	0.837788	uncharacterized protein	0.000673507
AT3G52670	AT3G52670	0.228382	0.836177	FBD-associated F-box protein	0.0495076
AT2G45030	AT2G45030	0.686405	0.835826	elongation factor EF-G	5.84745e-05
AT3G47580	AT3G47580	0.529269	0.835794	leucine-rich repeat protein kinase-like protein	0.000536657
AT3G20500	ATPAP18	0.650355	0.835587	purple acid phosphatase 18	0.000114924
AT2G37040	PAL1	0.738106	0.834979	phenylalanine ammonia-lyase 1	0.000216413
AT4G11600	PHGPX	0.598957	0.834666	glutathione peroxidase	6.77064e-05
AT1G15415	AT1G15415	0.714234	0.834647	uncharacterized protein	0.00272983
AT1G58520	RXW8	0.857884	0.834454	lipase/hydrolase	1.23997e-05
AT3G13920	TIF4A1	0.373774	0.834168	translational initiation factor 4A-1	5.56415e-05
AT5G16080	AtCXE17	1.41495	0.833949	carboxyesterase 17	0.00984015
AT5G23050	AAE17	0.869253	0.833552	acyl-activating enzyme 17	7.13816e-05
AT3G17170	RFC3	0.754775	0.832479	Translation elongation factor EF1B/ribosomal protein S6 family protein	0.000168351
AT3G26080	AT3G26080	0.521959	0.832191	putative plastid-lipid-associated protein 5	0.000111494
AT2G15760	AT2G15760	1.03955	0.831724	uncharacterized protein	0.00818272
AT3G55330	PPL1	0.716594	0.831471	PsbP-like protein 1	3.15438e-06
AT4G23180	RLK4	1.02003	0.831271	cysteine-rich receptor-like protein kinase 10	1.04253e-05
AT4G20770	AT4G20770	0.861457	0.831102	pentatricopeptide repeat-containing protein	0.00367457
AT1G01900	ATSBT1.1	0.709356	0.830968	subtilase-like protein	0.0112135
AT2G32290	BMY5	0.833398	0.830875	beta-amylase 6	0.000144828
AT5G48485	DIR1	0.295424	0.830818	bifunctional inhibitor/lipid-transfer protein/seed storage 2S albumin-like protein	0.0182591
AT3G57020	AT3G57020	1.1172	0.830661	strictosidine synthase family protein	1.94986e-06
AT5G25770	AT5G25770	1.13684	0.830516	esterase/lipase domain-containing protein	0.000381457
AT4G30150	AT4G30150	0.252634	0.830217	uncharacterized protein	0.0108627
AT3G02880	AT3G02880	0.51164	0.829476	putative inactive receptor kinase	1.37681e-05
AT1G22400	ATUGT85A1	1.36089	0.829461	cytokinin-O-glucosyltransferase 2	0.000360027
AT5G17000	AT5G17000	0.70465	0.828663	2-alkenal reductase	0.000249793
AT5G64850	AT5G64850	0.50443	0.82788	uncharacterized protein	0.000976454
AT2G46380	AT2G46380	0.599332	0.827808	uncharacterized protein	0.00227885
AT5G23920	AT5G23920	0.997697	0.827422	uncharacterized protein	1.76582e-06
AT5G66080	AT5G66080	1.11122	0.827232	putative protein phosphatase 2C 79	0.000503442
AT2G47270	UPB1	2.3936	0.826876	transcription factor bHLH151	0.01146
AT4G28690	AT4G28690	0.871661	0.826229	uncharacterized protein	0.00125708
AT5G01730	WAVE3	0.627333	0.825822	protein SCAR4	0.000229365
AT3G03000	AT3G03000	0.629713	0.825367	putative calcium-binding protein CML18	0.00489055
AT3G21560	UGT84A2	0.6767	0.825225	sinapate 1-glucosyltransferase	2.80023e-05
AT3G20730	AT3G20730	0.442231	0.825187	pentatricopeptide repeat-containing protein	0.0371041
AT1G32740	AT1G32740	0.353642	0.825014	SBP (S-ribonuclease binding protein) family protein	0.00291925
AT4G36390	AT4G36390	0.62793	0.82413	Methylthiotransferase	8.85936e-06
AT5G21090	AT5G21090	0.921247	0.823758	leucine-rich repeat-containing protein	1.22759e-06
AT5G04720	ADR1-L2	0.763483	0.823061	ADR1-like 2 protein	0.000214467
AT4G24960	ATHVA22D	1.00156	0.822679	HVA22-like protein d	1.3263e-05
AT1G56510	WRR4	0.853404	0.822079	white rust resistance 4 protein	7.54671e-06
AT1G70090	GATL9	0.514559	0.821796	putative galacturonosyltransferase-like 9	0.0435644
AT4G15640	AT4G15640	0.0674324	0.821179	uncharacterized protein	0.0125874
AT3G17640	AT3G17640	1.57361	0.820671	leucine-rich repeat-containing protein	0.000233221
AT3G14590	NTMC2TYPE6.2	0.799827	0.820461	calcium-dependent lipid-binding domain-containing protein	0.000360027
AT3G50480	HR4	1.23112	0.820455	RPW8-like protein 4	1.07632e-05
AT1G08050	AT1G08050	1.07513	0.82033	C3HC4-type RING finger-containing protein	0.0012543
AT3G22310	PMH1	0.406689	0.820176	DEAD-box ATP-dependent RNA helicase 9	0.00480625
AT5G38410	AT5G38410	0.552756	0.818964	ribulose bisphosphate carboxylase small chain 3B	0.000365237
AT1G50420	SCL-3	0.909225	0.818512	scarecrow-like protein 3	0.000103585
AT1G30260	AT1G30260	1.21512	0.818388	uncharacterized protein	5.16064e-06
AT5G53750	AT5G53750	0.980842	0.81803	CBS domain-containing protein	0.00233529
AT5G16910	ATCSLD2	0.980032	0.817824	cellulose synthase-like protein D2	1.966e-05
AT1G09480	AT1G09480	0.248087	0.81738	Rossmann-fold NAD(P)-binding domain-containing protein	0.00511919
AT2G34930	AT2G34930	0.729403	0.817315	disease resistance-like protein/LRR domain-containing protein	0.00839566
AT3G12685	AT3G12685	0.828995	0.81709	Acid phosphatase/vanadium-dependent haloperoxidase-related protein	1.46636e-05
AT1G45230	AT1G45230	0.525445	0.816759	uncharacterized protein	7.26977e-05
AT1G47820	AT1G47820	0.299101	0.816708	uncharacterized protein	0.0136926
AT5G58800	AT5G58800	0.646264	0.815979	quinone reductase-like protein	4.32241e-06
AT2G32390	GLR3.5	0.582646	0.815957	glutamate receptor 3.5	3.0823e-06
AT1G31800	CYP97A3	0.386393	0.815896	cytochrome P450, family 97, subfamily A, polypeptide 3	4.32127e-05
AT4G17500	ATERF-1	2.34726	0.815255	ethylene-responsive transcription factor 1A	0.0399339
AT1G75770	AT1G75770	0.537556	0.815068	uncharacterized protein	0.00108294
AT2G39980	AT2G39980	1.685	0.814726	HXXXD-type acyl-transferase-like protein	0.000221311
AT4G01700	AT4G01700	1.0404	0.81357	class II chitinase-like protein	9.4006e-05
AT1G65350	UBQ13	0.609262	0.813565	ubiquitin 13	0.00247753
AT1G28600	AT1G28600	0.424832	0.813143	GDSL esterase/lipase	1.85399e-05
AT3G52140	AT3G52140	0.547937	0.81314	tetratricopeptide repeat (TPR)-containing protein	4.8801e-05
AT5G25440	AT5G25440	1.14442	0.81314	protein kinase family protein	4.54193e-06
AT5G45680	ATFKBP13	0.420707	0.813037	FKBP-type peptidyl-prolyl cis-trans isomerase 3	1.26559e-05
AT1G32690	AT1G32690	1.09364	0.813	uncharacterized protein	0.00335635
AT5G66630	DAR5	0.808689	0.812926	DA1-related protein 5	0.000688783
AT5G13200	AT5G13200	1.09059	0.812741	GEM-like protein 5	3.19448e-05
AT5G67050	AT5G67050	0.906925	0.812513	lipase class 3 family protein	0.0166954
AT1G79600	AT1G79600	0.843205	0.81221	aarF domain-containing kinase	1.09325e-06
AT1G06090	AT1G06090	1.27411	0.811855	delta-9 desaturase-like 1 protein	0.00414361
AT5G48220	AT5G48220	0.409702	0.81153	indole-3-glycerol phosphate synthase	0.000125862
AT1G08570	ACHT4	0.989268	0.811404	thioredoxin-like 1-1	7.9329e-05
AT5G27010	AT5G27010	1.15572	0.811151	armadillo/beta-catenin-like repeat-containing protein	0.013645
AT3G04450	AT3G04450	0.751829	0.81101	myb family transcription factor	0.000242762
AT2G21190	AT2G21190	0.379974	0.810545	putative ER lumen protein retaining receptor	0.000126444
AT4G38440	AT4G38440	0.505745	0.809981	uncharacterized protein	0.000128815
AT3G06483	PDK	0.458874	0.809913	pyruvate dehydrogenase kinase	4.67031e-06
AT3G16175	AT3G16175	0.860776	0.809648	thioredoxin family protein	0.0129842
AT2G15630	AT2G15630	1.16808	0.808779	pentatricopeptide repeat-containing protein	0.000514795
AT2G35370	GDCH	0.519315	0.808771	glycine cleavage system H protein 1	4.0707e-05
AT1G21830	AT1G21830	1.14135	0.80845	uncharacterized protein	0.000228334
AT2G33430	DAL1	0.322499	0.808121	protein differentiation and greening-like 1	0.000463748
AT1G25480	AT1G25480	0.718081	0.807903	Aluminum activated malate transporter family protein	0.0001383
AT4G05100	AtMYB74	2.09404	0.807561	myb domain protein 74	0.00266318
AT4G35000	APX3	0.38136	0.807437	L-ascorbate peroxidase	1.13307e-05
AT4G31850	PGR3	0.750969	0.806622	proton gradient regulation 3	7.78345e-06
AT2G19670	ATPRMT1A	-0.0582957	0.806103	protein arginine N-methyltransferase 1	0.0406331
AT3G17970	atToc64-III	0.331834	0.805744	translocon at the outer membrane of chloroplasts 64-III	7.72169e-05
AT3G21390	AT3G21390	0.655102	0.805211	Mitochondrial substrate carrier family protein	0.000142226
AT4G37310	CYP81H1	0.966506	0.805127	cytochrome P450, family 81, subfamily H, polypeptide 1	3.50976e-07
AT4G25000	ATAMY1	1.52285	0.804934	alpha-amylase	0.00399794
AT3G20960	CYP705A33	1.14658	0.804787	cytochrome P450, family 705, subfamily A, polypeptide 33	0.00174738
AT1G54010	AT1G54010	2.6926	0.804642	GDSL esterase/lipase	0.0171021
AT1G34000	OHP2	1.01822	0.804042	one-helix protein 2	1.50555e-06
AT2G23810	TET8	0.694932	0.803887	tetraspanin8	0.0403745
AT2G34090	MEE18	0.600445	0.803709	maternal effect embryo arrest 18 protein	5.42323e-05
AT3G07770	Hsp89.1	0.621255	0.803695	HEAT SHOCK PROTEIN 89.1	9.74757e-05
AT2G01918	PQL3	0.432415	0.80344	oxygen evolving enhancer 3 (PsbQ)-like 3	0.000185638
AT1G67830	FXG1	0.362851	0.803405	alpha-L-fucosidase 3	0.00015974
AT1G18570	BW51A	1.20787	0.803233	myb domain protein 51	0.000881416
AT5G62020	AT-HSFB2A	1.28491	0.803226	heat stress transcription factor B-2a	0.00349978
AT5G58870	ftsh9	1.04926	0.803137	cell division protease ftsH-9	1.28067e-06
AT4G16680	AT4G16680	1.70784	0.803073	putative RNA helicase	0.000103072
AT5G21920	YLMG2	0.531376	0.802989	YGGT family protein	1.5728e-05
AT2G16890	AT2G16890	0.949736	0.802955	UDP-glycosyltransferase-like protein	0.00291365
AT1G67070	DIN9	0.861984	0.802728	mannose-6-phosphate isomerase	0.000373355
AT1G75490	AT1G75490	1.81685	0.802433	dehydration-responsive element-binding protein 2D	2.53984e-05
AT5G37430	AT5G37430	1.18954	0.802384	uncharacterized protein	0.0227105
AT4G04350	EMB2369	0.64679	0.802018	leucyl-tRNA synthetase	1.8613e-05
AT2G32180	PTAC18	0.0917994	0.801856	plastid transcriptionally active 18	0.0164805
AT5G48640	AT5G48640	0.379126	0.801649	cyclin-C1-1	0.000822361
AT5G01015	AT5G01015	0.547418	0.801574	uncharacterized protein	0.0001139
AT5G26010	AT5G26010	0.130732	0.801568	putative protein phosphatase 2C 72	0.00559958
AT1G19450	AT1G19450	0.263445	0.801156	sugar transporter ERD6-like 4	0.000369517
AT1G49490	AT1G49490	1.03695	0.801014	Pollen-specific leucine-rich repeat extensin-like protein 2	0.000124136
AT5G47620	AT5G47620	0.668292	0.800958	RNA recognition motif-containing protein	2.81684e-05
AT4G03510	RMA1	0.659446	0.800568	E3 ubiquitin-protein ligase RMA1	0.00671492
AT1G72760	AT1G72760	1.91975	0.800098	protein kinase-like protein	0.035132
AT5G48450	sks3	0.35407	0.800007	protein SKU5 similar 3	0.00207269
AT1G68530	G2	1.3499	0.799636	3-ketoacyl-CoA synthase 6	1.57969e-06
AT2G33330	PDLP3	0.135319	0.799543	cysteine-rich repeat secretory protein 11	0.00179963
AT3G05937	AT3G05937	1.79992	0.79874	uncharacterized protein	0.000453057
AT2G43500	AT2G43500	0.782531	0.797862	RWP-RK domain-containing protein	6.6781e-05
[truncated: 9,732 more rows]

## Sheet: kvc vs WT CL
Gene ID	Gene Symbol	Log FC ([kvc-CL] vs [WT-CL])	Description	P (genotype)	Predicted subcelluar locus (SUBcon)
AT1G79680	ATWAKL10	3.533	wall-associated receptor kinase-like 10	0.000343504	extracellular		>2FC upregulated
AT3G60170	AT3G60170	3.17162	transposable element gene.	0.00692969			>2FC downregulated
AT5G38250	AT5G38250	2.97703	Protein kinase family protein	0.001408	extracellular
AT4G28085	AT4G28085	2.68383	uncharacterized protein	0.00461306	extracellular
AT3G09940	ATMDAR3	2.67552	monodehydroascorbate reductase (NADH)	0.00629129	cytosol
AT1G51780	ILL5	2.62352	IAA-amino acid hydrolase ILR1-like 5	4.08897e-05	extracellular
AT2G36890	MYB38	2.5668	transcription factor RAX2	0.00368609	nucleus
AT3G25180	CYP82G1	2.51004	cytochrome P450, family 82, subfamily G, polypeptide 1	0.00269575	extracellular
AT3G30720	QQS	2.44391	qua-quine starch	3.32634e-05	cytosol
AT5G64190	AT5G64190	2.4352	uncharacterized protein	0.026536	plastid
AT2G47270	UPB1	2.28967	transcription factor bHLH151	0.00902253	mitochondrion
AT5G57550	XTH25	2.21977	xyloglucan:xyloglucosyl transferase	0.00544392	extracellular
AT2G05540	AT2G05540	2.21575	glycine-rich protein	0.00651655	extracellular
AT3G02840	AT3G02840	2.20688	armadillo/beta-catenin-like repeat-containing protein	0.01304	nucleus
AT3G21351	AT3G21351	2.11635	uncharacterized protein	0.00672342	extracellular
AT2G43140	AT2G43140	2.10535	transcription factor bHLH129	0.0134926	nucleus
AT5G59570	AT5G59570	2.06237	myb family transcription factor	0.0184907	nucleus
AT5G44910	AT5G44910	2.0021	Toll-Interleukin-Resistance domain-containing protein	0.0280338	cytosol
AT5G59320	LTP3	1.95438	non-specific lipid-transfer protein 3	0.0167424	extracellular
AT2G03770	AT2G03770	1.94726	P-loop containing nucleoside triphosphate hydrolase-like protein	0.0200926	cytosol
AT1G54000	AT1G54000	1.9305	GDSL esterase/lipase	0.0133821	vacuole
AT4G27450	AT4G27450	1.89317	aluminum induced protein with YGL and LRDR motifs	0.00570609	cytosol
AT5G01900	WRKY62	1.88093	putative WRKY transcription factor 62	0.0352703	nucleus
AT5G64750	ABR1	1.78947	ethylene-responsive transcription factor ABR1	0.0362109	nucleus
AT4G04293	AT4G04293	1.77829	transposable element gene.	0.00153046
AT3G04060	anac046	1.77603	NAC domain containing protein 46	0.0051154	nucleus
AT4G26260	MIOX4	1.75581	inositol oxygenase 4	0.00977225	cytosol
AT1G66370	AtMYB113	1.72997	transcription factor MYB113	0.0287993	nucleus
AT1G54010	AT1G54010	1.70418	GDSL esterase/lipase	0.0105927	vacuole
AT3G22620	AT3G22620	1.68961	bifunctional inhibitor/lipid-transfer protein/seed storage 2S albumin-like protein	0.0225919	extracellular
AT3G06260	GATL4	1.65386	putative galacturonosyltransferase-like 4	0.00377435	extracellular
AT3G55646	AT3G55646	1.63668	uncharacterized protein	0.0004512	nucleus
AT5G49520	WRKY48	1.63661	putative WRKY transcription factor 48	0.0242664	nucleus
AT2G33830	AT2G33830	1.61266	dormancy/auxin associated protein	0.0081316	peroxisome
AT4G30290	ATXTH19	1.61017	xyloglucan:xyloglucosyl transferase	0.0270857	extracellular
AT4G16350	CBL6	1.58501	calcineurin B-like protein 6	0.0459051	vacuole
AT4G20820	AT4G20820	1.57666	FAD-binding and BBE domain-containing protein	0.00309567	extracellular
AT1G74770	AT1G74770	1.5639	zinc ion binding protein	0.0446644	nucleus
AT5G07010	ST2A	1.54655	sulfotransferase 2A	0.00340915	cytosol
AT5G20250	DIN10	1.54397	putative galactinol--sucrose galactosyltransferase 6	0.000827253	plastid
AT1G18710	AtMYB47	1.53603	myb domain protein 47	0.0292908	nucleus
AT3G48360	BT2	1.53265	BTB and TAZ domain protein 2	0.0124303	nucleus
AT5G47850	CCR4	1.52869	serine/threonine-protein kinase-like protein CCR4	4.64168e-08	plasma membrane
AT2G43570	CHI	1.49834	chitinase class 4-like protein	0.00072375	extracellular
AT1G62440	LRX2	1.48585	leucine-rich repeat/extensin 2	0.0328464	extracellular
AT3G15356	AT3G15356	1.47957	lectin-like protein	0.00305641	extracellular
AT5G64120	AT5G64120	1.46393	peroxidase 71	0.0357049	extracellular
AT1G23965	AT1G23965	1.45342	uncharacterized protein	0.00540107	mitochondrion
AT5G22545	AT5G22545	1.44432	uncharacterized protein	0.00777471	nucleus
AT5G08240	AT5G08240	1.44326	uncharacterized protein	0.0122559	nucleus
AT5G05600	AT5G05600	1.41065	oxidoreductase, 2OG-Fe(II) oxygenase family protein	0.0156326	cytosol
AT4G13450	AT4G13450	1.40788	universal stress protein (USP) family protein	0.00349952	cytosol
AT4G21850	MSRB9	1.39371	peptide methionine sulfoxide reductase B9	0.0188536	mitochondrion
AT2G18660	PNP-A	1.37951	EG45-like domain-containing protein 2	0.0102505	extracellular
AT2G04495	AT2G04495	1.37046	uncharacterized protein	0.0471449	plasma membrane
AT2G15220	AT2G15220	1.35453	basic secretory protein family protein	0.0195364	extracellular
AT1G75490	AT1G75490	1.35288	dehydration-responsive element-binding protein 2D	0.000144284	nucleus
AT1G80440	AT1G80440	1.3511	F-box/kelch-repeat protein	0.0170052	cytosol
AT1G53860	AT1G53860	1.34331	remorin-like protein	0.0109386	nucleus
AT3G50260	CEJ1	1.33665	ethylene-responsive transcription factor ERF011	0.00497633	nucleus
AT4G30280	ATXTH18	1.33371	xyloglucan:xyloglucosyl transferase	0.0229612	extracellular
AT5G60110	PUM18	1.32016	pumilio 18	0.00233256	cytosol,nucleus
AT2G21820	AT2G21820	1.3105	uncharacterized protein	0.00498944	nucleus
AT3G46150	AT3G46150	1.30964	uncharacterized protein	0.00463309	cytosol
AT1G23850	AT1G23850	1.29113	uncharacterized protein	0.00412417	plasma membrane
AT1G51890	AT1G51890	1.28882	putative leucine-rich repeat protein kinase	0.0243461	extracellular
AT1G02610	AT1G02610	1.28686	RING/FYVE/PHD zinc finger-containing protein	0.0485978	cytosol
AT3G29370	AT3G29370	1.28554	uncharacterized protein	0.04554	mitochondrion
AT2G39200	MLO12	1.27784	MLO-like protein 12	0.0341282	plasma membrane
AT1G53690	AT1G53690	1.27512	DNA directed RNA polymerase-7 subunit	0.0256737	nucleus
AT5G46871	AT5G46871	1.27055	defensin-like protein 308	0.0111865	extracellular
AT2G03540	AT2G03540	1.27029	transposable element gene.	0.0346079
AT5G21940	AT5G21940	1.25639	uncharacterized protein	0.0423605	nucleus
AT1G18990	AT1G18990	1.25368	uncharacterized protein	0.0182564	plasma membrane
AT5G56795	MT1B	1.23354	metallothionein 1B	0.0263692	extracellular
AT2G29350	SAG13	1.22444	senescence-associated protein 13	0.0111528	cytosol
AT5G28630	AT5G28630	1.222	glycine-rich protein	0.0336135	nucleus
AT2G27080	AT2G27080	1.22105	late embryogenesis abundant hydroxyproline-rich glycoprotein	0.0245157	plasma membrane
AT1G70690	HWI1	1.20579	cysteine-rich repeat secretory protein 2	0.0316921	extracellular
AT3G22460	OASA2	1.19836	cysteine synthase A	0.000715194	cytosol
AT5G40450	AT5G40450	1.19444	uncharacterized protein	7.06628e-05	plasma membrane
AT3G52480	AT3G52480	1.19085	uncharacterized protein	0.0416442	endoplasmic reticulum
AT4G28703	AT4G28703	1.18562	cupin domain-containing protein	0.00629462	cytosol
AT5G07570	AT5G07570	1.18469	glycine/proline-rich protein	0.0330838	extracellular
AT1G80450	AT1G80450	1.18228	VQ motif-containing protein	0.0265461	nucleus
AT5G27060	AtRLP53	1.17485	receptor like protein 53	0.0225644	extracellular
AT5G19120	AT5G19120	1.17374	aspartyl protease family protein	0.000717724	extracellular
AT1G68800	BRC2	1.16469	transcription factor TCP12	0.0216617	nucleus
AT2G15880	AT2G15880	1.15451	Pollen-specific leucine-rich repeat extensin-like protein 3	0.0025593	extracellular
AT1G67920	AT1G67920	1.1444	uncharacterized protein	0.0127047	nucleus
AT4G17500	ATERF-1	1.11571	ethylene-responsive transcription factor 1A	0.023999	nucleus
AT3G43190	SUS4	1.11535	sucrose synthase 4	0.00647571	cytosol
AT1G50130	AT1G50130	1.10616	pseudogene.	0.000193128
AT3G54990	SMZ	1.09358	AP2-like ethylene-responsive transcription factor SMZ	0.00152402	nucleus
AT3G60930	AT3G60930	1.08223	transposable element gene.	0.023649
AT5G47220	ERF2	1.07023	ethylene-responsive transcription factor 2	0.0115355	nucleus
AT1G09500	AT1G09500	1.06624	Rossmann-fold NAD(P)-binding domain-containing protein	0.0083156	endoplasmic reticulum,vacuole
AT1G69890	AT1G69890	1.06087	uncharacterized protein	0.0222859	nucleus
AT3G25780	AOC3	1.03514	allene oxide cyclase 3	0.00876339	plasma membrane
AT1G59590	ZCF37	0.999772	protein ZCF37	0.0173881	plastid,mitochondrion
AT1G24145	AT1G24145	0.998239	uncharacterized protein	0.00801494	extracellular
AT1G24140	AT1G24140	0.997834	matrix metalloprotease domain-containing protein	0.0313027	extracellular
AT5G17800	AtMYB56	-1.00918	myb domain protein 56	0.0315204	nucleus
AT2G19670	ATPRMT1A	-1.0121	protein arginine N-methyltransferase 1	0.00409401	cytosol
AT2G35700	ATERF38	-1.03237	ethylene-responsive transcription factor ERF038	0.00178591	nucleus
AT3G20440	EMB2729	-1.07017	Alpha amylase family protein	0.0178795	plastid
AT4G14370	AT4G14370	-1.07206	TIR-NBS-LRR class disease resistance protein	0.0379267	nucleus
AT1G71000	AT1G71000	-1.07767	chaperone DnaJ-domain containing protein	0.0107779	nucleus
AT1G65060	4CL3	-1.15607	4-coumarate--CoA ligase 3	0.0272733	peroxisome
AT1G23100	AT1G23100	-1.17494	GroES-like protein	0.000647747	mitochondrion
AT1G24020	MLP423	-1.18142	MLP-like protein 423	0.00863626	golgi
AT4G01390	AT4G01390	-1.1987	TRAF-like family protein	4.88147e-05	cytosol
AT3G21300	AT3G21300	-1.20316	RNA methyltransferase family protein	0.00132753	mitochondrion
AT1G51820	AT1G51820	-1.22159	putative LRR receptor-like serine/threonine-protein kinase	0.020752	plasma membrane
AT1G13420	ATST4B	-1.25211	sulfotransferase 4B	0.00878377	cytosol
AT4G01580	AT4G01580	-1.27287	AP2/B3 domain-containing protein	0.00371865	mitochondrion
AT5G07571	AT5G07571	-1.28724	Oleosin family protein	0.0254876	endoplasmic reticulum,plasma membrane
AT5G07572	AT5G07572	-1.31392	uncharacterized protein	0.0353419	mitochondrion
AT1G28220	ATPUP3	-1.33043	purine permease 3	0.0289548	plasma membrane
AT4G14140	DMT02	-1.35223	DNA methyltransferase 2	0.00128456	nucleus
AT1G14160	AT1G14160	-1.36774	UPF0497 membrane protein	0.0135657	plasma membrane,vacuole
AT1G06140	AT1G06140	-1.37472	pentatricopeptide repeat-containing protein	0.0489821	mitochondrion
AT1G20390	AT1G20390	-1.40763	transposable element gene.	0.00545948
AT2G05765	AT2G05765	-1.57003	snoRNA.	0.00636929
AT1G70260	AT1G70260	-1.5704	nodulin MtN21 /EamA-like transporter protein	0.00434099	plasma membrane
AT3G16360	AHP4	-1.57308	histidine-containing phosphotransfer protein 4	0.000730302	nucleus
AT2G04090	AT2G04090	-1.62327	MATE efflux family protein	0.0230335	plasma membrane
AT5G17780	AT5G17780	-1.63176	hydrolase, alpha/beta fold family protein	0.0332556	extracellular
AT5G63087	AT5G63087	-1.65225	Plant thionin family protein	0.0271132	extracellular
AT4G24000	CSLG2	-1.71881	cellulose synthase-like protein G2	0.0239683	plasma membrane
AT4G08570	AT4G08570	-1.745	heavy-metal-associated domain-containing protein	0.0142017	cytosol
AT3G43828	AT3G43828	-1.807	transposable element gene.	0.0149431
AT1G29140	AT1G29140	-1.90982	pollen Ole e 1 allergen and extensin family protein	0.025301	extracellular
AT5G53230	AT5G53230	-2.09672	uncharacterized protein	0.0196493	mitochondrion
AT1G35290	AT1G35290	-2.10481	thioesterase family protein	0.000379164	plastid
AT3G44444	MIR849A	-2.18	MIR849a miRNA.	0.00302225
AT2G14690	AT2G14690	-2.59128	glycosyl hydrolases family 10 domain-containing protein	1.04788e-07	extracellular
AT4G04850	KEA3	-3.57272	K+ efflux antiporter 3	1.39448e-07	plastid
AT4G08093	AT4G08093	-5.18104	pseudogene.	0.000228579

## Sheet: kvc vs WT FL
Gene ID	Gene Symbol	Log FC ([kvc-FL] vs [WT-FL])	Description	P (genotype)	Predicted subcelluar locus (SUBcon)
AT4G13505	AT4G13505	4.66911	other RNA.	0.000327788			>2FC upregulated
AT3G30720	QQS	2.89923	qua-quine starch	0.000592241	cytosol		>2FC downregulated
AT3G48360	BT2	2.19286	BTB and TAZ domain protein 2	0.0258621	nucleus
AT5G24240	AT5G24240	2.17677	phosphatidylinositol 3-and 4-kinase family protein / ubiquitin family protein	0.0137742	peroxisome
AT4G04293	AT4G04293	2.17032	transposable element gene.	0.000176534
AT5G17800	AtMYB56	2.03223	myb domain protein 56	0.0142574	nucleus
AT5G39000	AT5G39000	1.98899	putative receptor-like protein kinase	0.0113776	plasma membrane
AT2G03520	ATUPS4	1.82572	ureide permease 4	0.00401347	vacuole
AT3G60170	AT3G60170	1.77016	transposable element gene.	0.00823169
AT1G36620	AT1G36620	1.62477	transposable element gene.	0.00922058
AT4G08770	Prx37	1.54603	peroxidase 37	0.0092457	extracellular
AT5G03552	MIR822A	1.52586	(MIR822A) otherRNA	0.0284012
AT1G54280	AT1G54280	1.5245	phospholipid-transporting ATPase 6	0.0372079	plasma membrane
AT5G45670	AT5G45670	1.51228	GDSL esterase/lipase	0.0264876	extracellular
AT1G53690	AT1G53690	1.39058	DNA directed RNA polymerase-7 subunit	0.00997983	nucleus
AT3G21080	AT3G21080	1.36988	ABC transporter-like protein	0.0176179	plasma membrane
AT4G32785	AT4G32785	1.35798	uncharacterized protein	0.00320207	cytosol
AT5G07560	GRP20	1.35725	glycine-rich protein 20	0.00110466	plasma membrane
AT5G24140	SQP2	1.26757	Squalene monooxygenase 2	0.00509165	extracellular
AT1G06137	AT1G06137	1.2441	uncharacterized protein	0.0419684	extracellular
AT5G54060	UF3GT	1.19743	UDP-glucose:flavonoid 3-o-glucosyltransferase	0.00866456	plasma membrane
AT4G32220	AT4G32220	1.18739	transposable element gene.	0.019084
AT2G25470	AtRLP21	1.17919	receptor like protein 21	0.000895291	nucleus,vacuole
AT3G55646	AT3G55646	1.15527	uncharacterized protein	0.00128676	nucleus
AT4G17480	AT4G17480	1.13038	palmitoyl protein thioesterase family protein	0.0319328	extracellular
AT2G47010	AT2G47010	1.12922	uncharacterized protein	0.0304152	extracellular
AT4G34881	AT4G34881	1.12619	uncharacterized protein	0.00828694	extracellular
AT5G36910	THI2.2	1.10244	thionin 2.2	0.00370199	extracellular
AT3G48201	MIR861A	1.05231	MIR861a miRNA.	0.0275665
AT4G04410	AT4G04410	-1.00902		0.000293778
AT4G14380	AT4G14380	-1.01635	uncharacterized protein	0.0477388	mitochondrion
AT3G12775	AT3G12775	-1.01829	ubiquitin-conjugating enzyme family protein	0.0113969	nucleus
AT3G19230	AT3G19230	-1.02362	leucine-rich repeat-containing protein	0.0041672	extracellular
AT1G52530	AT1G52530	-1.04353	HUS1 checkpoint protein	0.00947564	cytosol
AT1G43763	AT1G43763	-1.04398	transposable element gene.	0.000700824
AT1G02405	AT1G02405	-1.04652	proline-rich family protein	0.0180181	extracellular
AT4G31730	GDU1	-1.05616	glutamine dumper 1	0.00276399	cytosol,nucleus
AT4G20390	AT4G20390	-1.06427	uncharacterized protein	0.00536018	plasma membrane
AT1G62510	AT1G62510	-1.06678	bifunctional inhibitor/lipid-transfer protein/seed storage 2S albumin-like protein	0.000274358	extracellular
AT5G22460	AT5G22460	-1.07392	esterase/lipase/thioesterase family protein	0.00224169	extracellular
AT1G13470	AT1G13470	-1.07969	uncharacterized protein	0.0151042	cytosol
AT3G07830	AT3G07830	-1.09917	polygalacturonase-like protein	0.000538453	extracellular
AT2G28440	AT2G28440	-1.10456	proline-rich protein	0.0302745	extracellular
AT3G23930	AT3G23930	-1.153	uncharacterized protein	0.0410942	nucleus
AT5G25390	SHN2	-1.16248	ethylene-responsive transcription factor SHINE 3	0.046412	nucleus
AT4G33790	CER4	-1.16937	fatty acyl-CoA reductase 3	0.00743072	endoplasmic reticulum
AT1G11785	AT1G11785	-1.16971	uncharacterized protein	0.0151086	cytosol,plasma membrane
AT4G02290	GH9B13	-1.17542	endoglucanase 17	0.01549	extracellular
AT5G46665	AT5G46665	-1.21891	transposable element gene.	0.0293372
AT2G21910	CYP96A5	-1.22228	cytochrome P450, family 96, subfamily A, polypeptide 5	0.0492826	endoplasmic reticulum
AT2G22821	AT2G22821	-1.22507	other RNA.	0.0296848
AT5G49130	AT5G49130	-1.28363	mate efflux domain-containing protein	0.0320182	plasma membrane
AT1G35310	MLP168	-1.3017	MLP-like protein 168	0.0291173	cytosol
AT4G11430	AT4G11430	-1.31021	hydroxyproline-rich glycoprotein family protein	0.0356558	mitochondrion
AT1G73220	AtOCT1	-1.32076	organic cation/carnitine transporter1	0.0265022	plasma membrane
AT4G14140	DMT02	-1.3222	DNA methyltransferase 2	0.0396783	nucleus
AT5G49138	AT5G49138	-1.32234	(AT5G49138) otherRNA	0.0261899
AT2G43580	AT2G43580	-1.3355	chitinase-like protein	4.2212e-05	extracellular
AT5G59370	ACT4	-1.38471	actin 4	0.00134795	cytosol
AT5G09470	DIC3	-1.4023	dicarboxylate carrier 3	0.0442327	mitochondrion
AT1G69140	AT1G69140	-1.40616	pseudogene.	0.0293283
AT4G01985	AT4G01985	-1.4498	uncharacterized protein	0.0293728	extracellular
AT2G07673	AT2G07673	-1.47779	uncharacterized protein	0.0375709	mitochondrion
AT3G20900	AT3G20900	-1.49202	uncharacterized protein	0.0195377	mitochondrion
AT4G12480	pEARLI 1	-1.49621	bifunctional inhibitor/lipid-transfer protein/seed storage 2S albumin-like protein	0.0419802	extracellular
AT4G01930	AT4G01930	-1.52605	cysteine/histidine-rich C1 domain-containing protein	0.00461324	cytosol
AT3G22830	AT-HSFA6B	-1.52605	heat stress transcription factor A-6b	0.00466129	nucleus
AT1G36340	UBC31	-1.56091	ubiquitin-conjugating enzyme E2 D/E	0.0395383	cytosol
AT2G14690	AT2G14690	-1.57067	glycosyl hydrolases family 10 domain-containing protein	0.0218191	extracellular
AT5G14690	AT5G14690	-1.61645	uncharacterized protein	0.00906708	nucleus
AT3G43828	AT3G43828	-1.63618	transposable element gene.	0.0213877
AT3G16130	PIRF2	-1.64653	RHO guanyl-nucleotide exchange factor 13	0.00131633	nucleus
AT1G27620	AT1G27620	-1.68059	HXXXD-type acyl-transferase-like protein	0.00576089	cytosol
AT5G11930	AT5G11930	-1.73875	glutaredoxin-C10	0.00297672	mitochondrion
AT5G19470	NUDT24	-1.91133	nudix hydrolase 24	0.000200594	plastid
AT3G62990	AT3G62990	-1.9546	uncharacterized protein	0.000412062	cytosol
AT1G63530	AT1G63530	-1.97338	uncharacterized protein	0.0371797	nucleus
AT5G27060	AtRLP53	-2.26741	receptor like protein 53	0.0377178	extracellular
AT2G05915	AT2G05915	-2.54814	uncharacterized protein	0.0331536	cytosol
AT5G22570	WRKY38	-2.92806	putative WRKY transcription factor 38	0.0357737	nucleus
AT2G05914	AT2G05914	-3.03456	Potential natural antisense gene, locus overlaps with AT2G05915.	0.0259139
AT4G04850	KEA3	-3.42475	K+ efflux antiporter 3	1.36376e-06	plastid
AT4G08093	AT4G08093	-6.18373	pseudogene.	4.79149e-08

## Sheet: transporters
Gene ID	Gene Symbol	Log FC ([WT-FL] vs [WT-CL])	Log FC ([kvc-FL] vs kvc-CL])	Description	P (treatment)	Predicted subcelluar locus (SUBcon)
AT1G01790	KEA1	0.561489	0.759851	K(+) efflux antiporter 1	1.57969e-06	plastid
AT1G53470	MSL4	0.980919	0.54914	mechanosensitive channel of small conductance-like 4	0.000814985	plasma membrane
AT1G55620	CLCF	-0.346045	-0.267906	chloride channel protein CLC-f	0.000490859	golgi
AT1G78610	MSL6	-0.484748	-0.508228	mechanosensitive channel of small conductance-like 6	6.53938e-06	plasma membrane
AT2G19600	ATKEA4	-0.472172	-0.316401	K(+) efflux antiporter 4	0.000440387	plasma membrane
AT2G23980	ATCNGC6	-0.157045	-0.302688	cyclic nucleotide gated channel	0.00167765	plasma membrane
AT2G26650	AKT1	0.89253	0.66554	Potassium channel AKT1	0.000958715	plasma membrane
AT3G13070	AT3G13070	0.0818456	0.155241	CBS domain and transporter associated domain-containing protein	0.0191373	plastid
AT3G14810	MSL5	-0.218691	-0.333257	mechanosensitive channel of small conductance-like 5	0.000949626	cytosol
AT3G17700	CNGC20	0.0151062	-0.436594	cyclic nucleotide gated channel	0.00362623	plasma membrane
AT5G11800	KEA6	-0.370565	-0.496691	K(+) efflux antiporter 6	0.0117965	plasma membrane
AT5G22830	ATMGT10	0.128544	0.156285	magnesium transporter MRS2-11	0.00565579	plastid
AT5G46240	KAT1	-0.808808	-0.795369	Potassium channel KAT1	5.31831e-06	plasma membrane
AT5G49960	AT5G49960	-0.751765	-0.662095	putative ion channel POLLUX	2.40344e-05	mitochondrion
AT5G51710	KEA5	0.292294	0.290977	K(+) efflux antiporter 5	0.0297004	plasma membrane
AT5G53130	CNGC1	0.50568	0.669403	cyclic nucleotide-gated ion channel 1	6.69146e-06	plasma membrane
