# Supplementary material for: Photosynthetic and transcriptome responses to fluctuating light in Arabidopsis thylakoid ion transport triple mutant
Source: Plant Direct. 2023 Oct 25;7(10):e534. doi: 10.1002/pld3.534 (PMC10598627; doi:10.1002/pld3.534)
Supplement: Supplementary file 4 — Data S4. Supporting Information. [file PLD3-7-e534-s003.xlsx]

## Sheet: WT FL vs CL
GO term	GO biological process	Arabidopsis thaliana - REFLIST (27462)	entities in list	entities expected	over/under	fold enrichment	raw P-value	FDR		Non-redundant list: WT FL vs CL
cellular response to UV-A	GO:0071492)	4	3	0.15	+	19.77	0.00153	0.0408		abiotic
response to UV-A	GO:0070141)	4	3	0.15	+	19.77	0.00153	0.0406		abscisicacid
pyridoxine metabolic process	GO:0008614)	6	4	0.23	+	17.57	0.000312	0.0109		acidchemical
pyridoxal phosphate biosynthetic process	GO:0042823)	7	4	0.27	+	15.06	0.000477	0.0157		aging
pyridoxal phosphate metabolic process	GO:0042822)	7	4	0.27	+	15.06	0.000477	0.0156		alcohol
vitamin B6 biosynthetic process	GO:0042819)	7	4	0.27	+	15.06	0.000477	0.0155		aldehyde
vitamin B6 metabolic process	GO:0042816)	8	4	0.3	+	13.18	0.000695	0.0217		aldehydebiosynthesis
positive regulation of gibberellic acid mediated signaling pathway	GO:0009939)	9	4	0.34	+	11.71	0.000974	0.0286		alpha-aminoacid
aldehyde biosynthetic process	GO:0046184)	9	4	0.34	+	11.71	0.000974	0.0284		amide
response to herbivore	GO:0080027)	17	7	0.65	+	10.85	1.71e-05	0.00088		anatomicalstructuredevelopment
positive regulation of tetrapyrrole metabolic process	GO:1901403)	10	4	0.38	+	10.54	0.00132	0.0363		apocarotenoid
detection of external biotic stimulus	GO:0098581)	10	4	0.38	+	10.54	0.00132	0.0362		bacterium
detection of biotic stimulus	GO:0009595)	10	4	0.38	+	10.54	0.00132	0.036		biologicalprocess
response to chitin	GO:0010200)	138	49	5.24	+	9.36	3.54e-28	1.24e-25		biologicalregulation
pattern recognition receptor signaling pathway	GO:0002221)	20	7	0.76	+	9.22	4e-05	0.00175		biosyntheticprocess
terpenoid catabolic process	GO:0016115)	15	5	0.57	+	8.79	0.000634	0.0201		biotic
wax biosynthetic process	GO:0010025)	27	8	1.02	+	7.81	3.03e-05	0.0014		bluelight
negative regulation of defense response to bacterium	GO:1900425)	17	5	0.65	+	7.75	0.00101	0.0294		carboxylicacid
regulation of jasmonic acid mediated signaling pathway	GO:2000022)	41	12	1.56	+	7.71	3.57e-07	2.8e-05		cellcommunication
isoprenoid catabolic process	GO:0008300)	24	7	0.91	+	7.69	0.000104	0.00411		cellcycle
regulation of salicylic acid metabolic process	GO:0010337)	21	6	0.8	+	7.53	0.00036	0.0123		celldeath
wax metabolic process	GO:0010166)	28	8	1.06	+	7.53	3.77e-05	0.00168		cellularcomponent
fatty acid derivative biosynthetic process	GO:1901570)	29	8	1.1	+	7.27	4.66e-05	0.00194		cellularhomeostasis
apocarotenoid metabolic process	GO:0043288)	19	5	0.72	+	6.94	0.00154	0.0407		chemicalhomeostasis
tertiary alcohol metabolic process	GO:1902644)	19	5	0.72	+	6.94	0.00154	0.0405		chitin
abscisic acid metabolic process	GO:0009687)	19	5	0.72	+	6.94	0.00154	0.0404		chlorophyll
cellular response to decreased oxygen levels	GO:0036294)	236	62	8.95	+	6.92	3.29e-29	1.63e-26		chromatinorganization
cellular response to oxygen levels	GO:0071453)	237	62	8.99	+	6.89	4.01e-29	1.84e-26		chromosomeorganization
cellular response to hypoxia	GO:0071456)	234	61	8.88	+	6.87	1.34e-28	5.3e-26		circadianrhythm
response to karrikin	GO:0080167)	127	32	4.82	+	6.64	2.84e-15	4.7e-13		cold
defense response to insect	GO:0002213)	24	6	0.91	+	6.59	0.000658	0.0206		defense
response to red light	GO:0010114)	65	16	2.47	+	6.49	3.27e-08	3.04e-06		detoxification
fatty acid derivative metabolic process	GO:1901568)	37	9	1.4	+	6.41	3.67e-05	0.00165		developmentalprocess
response to organonitrogen compound	GO:0010243)	250	59	9.49	+	6.22	8.74e-26	2.26e-23		diterpenoid
response to decreased oxygen levels	GO:0036293)	264	62	10.02	+	6.19	6.12e-27	1.92e-24		DNA
response to hypoxia	GO:0001666)	260	61	9.87	+	6.18	1.67e-26	4.74e-24		endogenousstimulus
response to oxygen levels	GO:0070482)	266	62	10.09	+	6.14	8.69e-27	2.59e-24		environmental
regulation of gibberellic acid mediated signaling pathway	GO:0009937)	26	6	0.99	+	6.08	0.000943	0.0279		externalstimulus
response to nitrate	GO:0010167)	26	6	0.99	+	6.08	0.000943	0.0278		farredlight
response to nitrogen compound	GO:1901698)	301	68	11.42	+	5.95	1.38e-28	5.14e-26		fattyacid
hyperosmotic salinity response	GO:0042538)	58	13	2.2	+	5.91	1.57e-06	0.000104		fattyacidderivative
diterpenoid biosynthetic process	GO:0016102)	27	6	1.02	+	5.86	0.00112	0.0315		fungus
regulation of chlorophyll metabolic process	GO:0090056)	27	6	1.02	+	5.86	0.00112	0.0314		geneexpression
response to UV-B	GO:0010224)	73	16	2.77	+	5.78	1.31e-07	1.1e-05		gibberellicacid
diterpenoid metabolic process	GO:0016101)	32	7	1.21	+	5.77	0.000472	0.0158		glucosinolate
induced systemic resistance	GO:0009682)	32	7	1.21	+	5.77	0.000472	0.0157		glycosinolate
response to far red light	GO:0010218)	43	9	1.63	+	5.52	0.000101	0.00399		heat
cellular response to red or far red light	GO:0071489)	53	11	2.01	+	5.47	1.86e-05	0.000939		herbivore
regulation of tetrapyrrole metabolic process	GO:1901401)	29	6	1.1	+	5.45	0.00154	0.0402		hormone
oligopeptide transport	GO:0006857)	34	7	1.29	+	5.43	0.000648	0.0204		hydrogenperoxide
jasmonic acid metabolic process	GO:0009694)	50	10	1.9	+	5.27	5.85e-05	0.00238		hyperosmotic
hyperosmotic response	GO:0006972)	69	13	2.62	+	4.97	8.32e-06	0.000472		hypoxia
cellular response to heat	GO:0034605)	64	12	2.43	+	4.94	1.92e-05	0.000944		immuneeffector
response to wounding	GO:0009611)	236	44	8.95	+	4.91	3.19e-16	5.58e-14		immuneresponse
plant organ senescence	GO:0090693)	113	20	4.29	+	4.66	8.31e-08	7.27e-06		immunesystem
red or far-red light signaling pathway	GO:0010017)	51	9	1.94	+	4.65	0.000312	0.0109		indole-containingcompound
response to hydrogen peroxide	GO:0042542)	70	12	2.66	+	4.52	4.19e-05	0.00182		inorganicaniontransport
cellular iron ion homeostasis	GO:0006879)	41	7	1.56	+	4.5	0.0017	0.044		inorganicsubstance
response to oomycetes	GO:0002239)	96	16	3.64	+	4.39	3.21e-06	0.000203		insect
cellular aldehyde metabolic process	GO:0006081)	48	8	1.82	+	4.39	0.00093	0.0277		iron
response to salicylic acid	GO:0009751)	151	25	5.73	+	4.36	6.85e-09	6.91e-07		isoprenoid
aging	GO:0007568)	133	22	5.05	+	4.36	5.51e-08	4.97e-06		jasmonicacid
heat acclimation	GO:0010286)	55	9	2.09	+	4.31	0.00051	0.0165		karrikin
response to UV	GO:0009411)	125	20	4.74	+	4.22	3.52e-07	2.8e-05		leafsenescence
response to jasmonic acid	GO:0009753)	175	28	6.64	+	4.22	1.71e-09	1.99e-07		light
regulation of defense response to bacterium	GO:1900424)	50	8	1.9	+	4.22	0.00118	0.0329		lipid
response to fatty acid	GO:0070542)	179	28	6.79	+	4.12	2.67e-09	3e-07		macromolecule
iron ion homeostasis	GO:0055072)	58	9	2.2	+	4.09	0.000718	0.0221		metabolicprocess
cellular response to light stimulus	GO:0071482)	104	16	3.95	+	4.05	7.98e-06	0.000457		metalion
immune effector process	GO:0002252)	66	10	2.5	+	3.99	0.000437	0.0149		microtubule
response to bacterium	GO:0009617)	512	77	19.43	+	3.96	2.44e-22	6.05e-20		mitoticcellcycle
leaf senescence	GO:0010150)	107	16	4.06	+	3.94	1.1e-05	0.0006		monocarboxylicacid
circadian rhythm	GO:0007623)	115	17	4.36	+	3.9	6.75e-06	0.000398		multicellularorganismdevelopment
rhythmic process	GO:0048511)	115	17	4.36	+	3.9	6.75e-06	0.000394		ncRNA
defense response to fungus	GO:0050832)	253	37	9.6	+	3.85	4.37e-11	5.54e-09		nematode
cellular response to radiation	GO:0071478)	110	16	4.17	+	3.83	1.5e-05	0.000781		nitrate
response to acid chemical	GO:0001101)	400	58	15.18	+	3.82	1.81e-16	3.27e-14		nitrogen
response to water deprivation	GO:0009414)	359	52	13.62	+	3.82	7.03e-15	1.07e-12		nucleicacid
programmed cell death	GO:0012501)	76	11	2.88	+	3.81	0.000327	0.0113		nucleobase-containingcompound
response to water	GO:0009415)	368	53	13.96	+	3.8	4.75e-15	7.44e-13		oligopeptidetransport
response to external biotic stimulus	GO:0043207)	1095	156	41.55	+	3.75	2.11e-42	2.09e-39		oomycetes
response to other organism	GO:0051707)	1095	156	41.55	+	3.75	2.11e-42	1.79e-39		organelleorganization
response to biotic stimulus	GO:0009607)	1096	156	41.59	+	3.75	2.33e-42	1.73e-39		organicacid
response to red or far red light	GO:0009639)	198	28	7.51	+	3.73	1.9e-08	1.86e-06		organiccycliccompound
immune system process	GO:0002376)	220	31	8.35	+	3.71	3.61e-09	3.9e-07		organichydroxycompound
biological process involved in interspecies interaction between organisms	GO:0044419)	1121	157	42.53	+	3.69	7.29e-42	4.82e-39		organicsubstance
response to fungus	GO:0009620)	350	49	13.28	+	3.69	1.34e-13	1.9e-11		osmoticstress
response to reactive oxygen species	GO:0000302)	160	22	6.07	+	3.62	9.44e-07	6.86e-05		otherorganism
indole-containing compound metabolic process	GO:0042430)	73	10	2.77	+	3.61	0.000886	0.0265		oxidativestress
defense response to bacterium	GO:0042742)	417	57	15.82	+	3.6	3.34e-15	5.38e-13		oxoacid
response to light intensity	GO:0009642)	139	19	5.27	+	3.6	5.52e-06	0.000335		oxygen
response to blue light	GO:0009637)	88	12	3.34	+	3.59	0.000292	0.0103		patternrecognitionreceptor
response to nematode	GO:0009624)	82	11	3.11	+	3.54	0.000584	0.0187		peptide
defense response to other organism	GO:0098542)	806	108	30.58	+	3.53	2.77e-27	9.17e-25		phosphorylation
response to oxygen-containing compound	GO:1901700)	1514	202	57.45	+	3.52	1.69e-51	2.01e-48		photosynthesis
alpha-amino acid catabolic process	GO:1901606)	68	9	2.58	+	3.49	0.00196	0.0494		plantorgansenescence
cell death	GO:0008219)	99	13	3.76	+	3.46	0.000231	0.00835		post-embryonicdevelopment
response to cold	GO:0009409)	415	54	15.75	+	3.43	1.09e-13	1.58e-11		programmedcelldeath
response to virus	GO:0009615)	86	11	3.26	+	3.37	0.000835	0.0252		proteinphosphorylation
defense response	GO:0006952)	950	121	36.05	+	3.36	1.01e-28	4.3e-26		pyridoxine
response to organic cyclic compound	GO:0014070)	276	35	10.47	+	3.34	4.32e-09	4.6e-07		radiation
terpenoid metabolic process	GO:0006721)	151	19	5.73	+	3.32	1.6e-05	0.000826		reactiveoxygenspecies
regulation of seedling development	GO:1900140)	89	11	3.38	+	3.26	0.00108	0.0308		redlight
innate immune response	GO:0045087)	155	19	5.88	+	3.23	2.22e-05	0.00107		reproductiveprocess
cellular response to environmental stimulus	GO:0104004)	189	23	7.17	+	3.21	3.54e-06	0.000219		rhythmic
cellular response to abiotic stimulus	GO:0071214)	189	23	7.17	+	3.21	3.54e-06	0.000217		ribonucleoproteincomplex
response to external stimulus	GO:0009605)	1513	184	57.41	+	3.21	1.46e-41	8.71e-39		ribosomebiogenesis
response to osmotic stress	GO:0006970)	528	64	20.03	+	3.19	1.1e-14	1.64e-12		RNA
seed germination	GO:0009845)	99	12	3.76	+	3.19	0.00076	0.0232		salicylicacid
response to light stimulus	GO:0009416)	711	86	26.98	+	3.19	2.65e-19	5.64e-17		salinity
response to abiotic stimulus	GO:0009628)	2137	258	81.08	+	3.18	2.77e-59	4.12e-56		saltstress
detoxification	GO:0098754)	100	12	3.79	+	3.16	0.000823	0.025		secondarymetabolism
response to lipid	GO:0033993)	811	97	30.77	+	3.15	2.36e-21	5.41e-19		seedgermination
immune response	GO:0006955)	162	19	6.15	+	3.09	3.85e-05	0.0017		seedlingdevelopment
response to radiation	GO:0009314)	735	86	27.89	+	3.08	1.72e-18	3.52e-16		S-glycoside
cellular response to chemical stimulus	GO:0070887)	1085	125	41.17	+	3.04	4.79e-26	1.3e-23		signaltransduction
response to temperature stimulus	GO:0009266)	625	72	23.71	+	3.04	2.44e-15	4.16e-13		signaling
isoprenoid metabolic process	GO:0006720)	191	22	7.25	+	3.04	1.26e-05	0.000669		smallmolecule
terpenoid biosynthetic process	GO:0016114)	122	14	4.63	+	3.02	0.000473	0.0156		stimulus
response to abscisic acid	GO:0009737)	498	57	18.9	+	3.02	2.7e-12	3.73e-10		stress
response to alcohol	GO:0097305)	503	57	19.09	+	2.99	3.88e-12	5.13e-10		systemicresistance
response to organic substance	GO:0010033)	1712	193	64.96	+	2.97	1.92e-39	1.04e-36		temperature
response to salt stress	GO:0009651)	446	50	16.92	+	2.95	1.16e-10	1.39e-08		terpenoid
response to oxidative stress	GO:0006979)	458	51	17.38	+	2.93	9.43e-11	1.15e-08		tertiaryalcohol
inorganic anion transport	GO:0015698)	108	12	4.1	+	2.93	0.00151	0.0406		tetrapyrrole
regulation of response to biotic stimulus	GO:0002831)	189	21	7.17	+	2.93	3.19e-05	0.00146		toxicsubstance
response to gibberellin	GO:0009739)	108	12	4.1	+	2.93	0.00151	0.0404		transcription
response to chemical	GO:0042221)	2687	293	101.95	+	2.87	1.82e-59	3.61e-56		translation
regulation of defense response	GO:0031347)	266	29	10.09	+	2.87	1.54e-06	0.000103		Unclassified
response to toxic substance	GO:0009636)	120	13	4.55	+	2.86	0.00121	0.0335		UV
regulation of response to external stimulus	GO:0032101)	194	21	7.36	+	2.85	4.52e-05	0.00191		UV-A
response to heat	GO:0009408)	231	25	8.76	+	2.85	8.91e-06	0.0005		UV-B
isoprenoid biosynthetic process	GO:0008299)	158	17	6	+	2.84	0.000248	0.00888		virus
S-glycoside metabolic process	GO:0016143)	112	12	4.25	+	2.82	0.00199	0.0499		vitaminB6
glucosinolate metabolic process	GO:0019760)	112	12	4.25	+	2.82	0.00199	0.0497		water
glycosinolate metabolic process	GO:0019757)	112	12	4.25	+	2.82	0.00199	0.0495		wax
organic hydroxy compound biosynthetic process	GO:1901617)	172	18	6.53	+	2.76	0.000226	0.00824		wounding
response to inorganic substance	GO:0010035)	914	95	34.68	+	2.74	3.14e-17	5.84e-15
response to stress	GO:0006950)	3114	319	118.16	+	2.7	1.52e-59	4.52e-56
cellular response to stress	GO:0033554)	1123	113	42.61	+	2.65	2.29e-19	5.04e-17
monocarboxylic acid biosynthetic process	GO:0072330)	195	19	7.4	+	2.57	0.000351	0.0121
regulation of response to stress	GO:0080134)	395	38	14.99	+	2.54	7.88e-07	5.79e-05
regulation of post-embryonic development	GO:0048580)	355	34	13.47	+	2.52	3.37e-06	0.000211
organic acid catabolic process	GO:0016054)	159	15	6.03	+	2.49	0.00189	0.0479
response to endogenous stimulus	GO:0009719)	1276	120	48.42	+	2.48	2.25e-18	4.47e-16
response to hormone	GO:0009725)	1246	117	47.28	+	2.47	7.06e-18	1.36e-15
metal ion homeostasis	GO:0055065)	183	17	6.94	+	2.45	0.00171	0.044
monocarboxylic acid metabolic process	GO:0032787)	420	39	15.94	+	2.45	1.74e-06	0.000114
organic hydroxy compound metabolic process	GO:1901615)	292	27	11.08	+	2.44	5.81e-05	0.00239
secondary metabolic process	GO:0019748)	303	28	11.5	+	2.44	4.23e-05	0.00183
regulation of multicellular organismal development	GO:2000026)	369	34	14	+	2.43	6.54e-06	0.000393
cellular chemical homeostasis	GO:0055082)	198	18	7.51	+	2.4	0.00135	0.0366
photosynthesis	GO:0015979)	188	17	7.13	+	2.38	0.00196	0.0493
response to stimulus	GO:0050896)	5533	497	209.94	+	2.37	5.39e-84	3.21e-80
regulation of multicellular organismal process	GO:0051239)	457	41	17.34	+	2.36	1.5e-06	0.000101
fatty acid metabolic process	GO:0006631)	206	18	7.82	+	2.3	0.0018	0.0461
regulation of response to stimulus	GO:0048583)	747	65	28.34	+	2.29	5.66e-09	5.81e-07
cellular response to lipid	GO:0071396)	312	27	11.84	+	2.28	0.000186	0.007
positive regulation of response to stimulus	GO:0048584)	259	22	9.83	+	2.24	0.00103	0.0298
regulation of signaling	GO:0023051)	330	28	12.52	+	2.24	0.00017	0.00651
regulation of cell communication	GO:0010646)	333	28	12.64	+	2.22	0.000189	0.00709
cellular homeostasis	GO:0019725)	251	21	9.52	+	2.21	0.00155	0.0402
cellular response to oxygen-containing compound	GO:1901701)	505	42	19.16	+	2.19	7.95e-06	0.00046
regulation of signal transduction	GO:0009966)	325	27	12.33	+	2.19	0.00029	0.0103
lipid biosynthetic process	GO:0008610)	521	42	19.77	+	2.12	1.89e-05	0.000936
cellular response to stimulus	GO:0051716)	2478	198	94.02	+	2.11	2.62e-22	6.24e-20
organic acid metabolic process	GO:0006082)	984	78	37.34	+	2.09	5.28e-09	5.52e-07
cellular response to endogenous stimulus	GO:0071495)	524	41	19.88	+	2.06	3.48e-05	0.00158
hormone-mediated signaling pathway	GO:0009755)	425	33	16.13	+	2.05	0.000224	0.00824
cellular response to hormone stimulus	GO:0032870)	492	38	18.67	+	2.04	9e-05	0.0036
oxoacid metabolic process	GO:0043436)	946	73	35.89	+	2.03	5.33e-08	4.89e-06
regulation of reproductive process	GO:2000241)	380	29	14.42	+	2.01	0.000749	0.023
cellular response to organic substance	GO:0071310)	667	50	25.31	+	1.98	1.73e-05	0.000882
lipid metabolic process	GO:0006629)	854	64	32.4	+	1.98	9.76e-07	7e-05
small molecule biosynthetic process	GO:0044283)	629	47	23.87	+	1.97	2.72e-05	0.00128
organic acid biosynthetic process	GO:0016053)	454	33	17.23	+	1.92	0.000847	0.0255
regulation of developmental process	GO:0050793)	790	56	29.98	+	1.87	2.29e-05	0.0011
carboxylic acid metabolic process	GO:0019752)	844	59	32.02	+	1.84	1.87e-05	0.000938
cellular lipid metabolic process	GO:0044255)	681	47	25.84	+	1.82	0.000184	0.007
positive regulation of cellular biosynthetic process	GO:0031328)	583	39	22.12	+	1.76	0.0011	0.0313
positive regulation of biosynthetic process	GO:0009891)	600	40	22.77	+	1.76	0.00124	0.0344
protein phosphorylation	GO:0006468)	1033	68	39.2	+	1.73	2.59e-05	0.00122
small molecule metabolic process	GO:0044281)	1488	96	56.46	+	1.7	1.18e-06	8.28e-05
cell communication	GO:0007154)	1588	102	60.25	+	1.69	6.31e-07	4.76e-05
regulation of biosynthetic process	GO:0009889)	2494	155	94.63	+	1.64	3.47e-09	3.83e-07
regulation of RNA biosynthetic process	GO:2001141)	2170	134	82.34	+	1.63	8.18e-08	7.27e-06
signal transduction	GO:0007165)	1296	80	49.17	+	1.63	4.59e-05	0.00193
signaling	GO:0023052)	1335	82	50.65	+	1.62	4.29e-05	0.00182
regulation of transcription, DNA-templated	GO:0006355)	2168	133	82.26	+	1.62	1.15e-07	9.91e-06
regulation of nucleic acid-templated transcription	GO:1903506)	2168	133	82.26	+	1.62	1.15e-07	9.76e-06
regulation of cellular biosynthetic process	GO:0031326)	2457	150	93.23	+	1.61	1.97e-08	1.89e-06
phosphorylation	GO:0016310)	1207	73	45.8	+	1.59	0.000175	0.00669
regulation of RNA metabolic process	GO:0051252)	2244	134	85.14	+	1.57	4.46e-07	3.41e-05
positive regulation of biological process	GO:0048518)	1290	77	48.95	+	1.57	0.000203	0.00756
regulation of macromolecule biosynthetic process	GO:0010556)	2357	140	89.43	+	1.57	3.27e-07	2.63e-05
regulation of cellular macromolecule biosynthetic process	GO:2000112)	2344	138	88.94	+	1.55	7.31e-07	5.44e-05
regulation of nucleobase-containing compound metabolic process	GO:0019219)	2303	135	87.38	+	1.54	1.08e-06	7.66e-05
regulation of cellular metabolic process	GO:0031323)	2930	166	111.17	+	1.49	3.58e-07	2.77e-05
regulation of biological process	GO:0050789)	5332	298	202.31	+	1.47	3.08e-12	4.16e-10
regulation of gene expression	GO:0010468)	2605	145	98.84	+	1.47	6.55e-06	0.00039
regulation of nitrogen compound metabolic process	GO:0051171)	2694	148	102.22	+	1.45	9.14e-06	0.000508
regulation of metabolic process	GO:0019222)	3258	178	123.62	+	1.44	1.46e-06	9.96e-05
regulation of cellular process	GO:0050794)	4669	255	177.16	+	1.44	2.05e-09	2.35e-07
biological regulation	GO:0065007)	5927	323	224.89	+	1.44	4.08e-12	5.28e-10
regulation of primary metabolic process	GO:0080090)	2774	151	105.25	+	1.43	1.18e-05	0.000641
multicellular organismal process	GO:0032501)	2775	149	105.29	+	1.42	2.98e-05	0.00139
anatomical structure development	GO:0048856)	2875	148	109.09	+	1.36	0.000217	0.00803
multicellular organism development	GO:0007275)	2494	128	94.63	+	1.35	0.000697	0.0216
regulation of macromolecule metabolic process	GO:0060255)	2989	153	113.41	+	1.35	0.000226	0.00821
developmental process	GO:0032502)	3018	152	114.51	+	1.33	0.000518	0.0167
cellular process	GO:0009987)	11906	559	451.75	+	1.24	6.17e-11	7.65e-09
metabolic process	GO:0008152)	8363	365	317.32	+	1.15	0.00183	0.0466
biological_process	GO:0008150)	21204	868	804.55	+	1.08	2.26e-06	0.000146
Unclassified	UNCLASSIFIED)	6258	174	237.45	-	0.73	2.26e-06	0.000144
cellular nitrogen compound metabolic process	GO:0034641)	2861	75	108.56	-	0.69	0.000593	0.0189
cellular component organization	GO:0016043)	2411	62	91.48	-	0.68	0.00111	0.0316
cellular component organization or biogenesis	GO:0071840)	2817	69	106.89	-	0.65	6.74e-05	0.00273
cellular component biogenesis	GO:0044085)	1325	27	50.27	-	0.54	0.000455	0.0153
macromolecule biosynthetic process	GO:0009059)	1321	25	50.12	-	0.5	0.000135	0.00525
nucleobase-containing compound metabolic process	GO:0006139)	2074	37	78.69	-	0.47	1.79e-07	1.48e-05
cellular macromolecule biosynthetic process	GO:0034645)	1265	22	48	-	0.46	3.71e-05	0.00166
organelle organization	GO:0006996)	1673	29	63.48	-	0.46	1.43e-06	9.88e-05
RNA metabolic process	GO:0016070)	1291	22	48.98	-	0.45	2.22e-05	0.00108
gene expression	GO:0010467)	1598	25	60.63	-	0.41	2.67e-07	2.18e-05
nucleic acid metabolic process	GO:0090304)	1698	25	64.43	-	0.39	2.88e-08	2.72e-06
RNA processing	GO:0006396)	789	9	29.94	-	0.3	1.39e-05	0.00073
cell cycle	GO:0007049)	456	5	17.3	-	0.29	0.00104	0.0299
amide biosynthetic process	GO:0043604)	573	5	21.74	-	0.23	4.27e-05	0.00183
translation	GO:0006412)	510	4	19.35	-	0.21	6.88e-05	0.00277
peptide biosynthetic process	GO:0043043)	515	4	19.54	-	0.2	4.79e-05	0.00198
DNA metabolic process	GO:0006259)	448	3	17	-	0.18	0.000109	0.00428
DNA repair	GO:0006281)	311	2	11.8	-	0.17	0.00125	0.0345
ribosome biogenesis	GO:0042254)	355	2	13.47	-	0.15	0.000309	0.0109
ncRNA processing	GO:0034470)	379	2	14.38	-	0.14	0.000154	0.00595
ribonucleoprotein complex biogenesis	GO:0022613)	431	2	16.35	-	0.12	2.54e-05	0.00121
ncRNA metabolic process	GO:0034660)	452	2	17.15	-	0.12	1.23e-05	0.000658
mitotic cell cycle	GO:0000278)	244	1	9.26	-	0.11	0.00182	0.0464
microtubule-based process	GO:0007017)	221	0	8.39	-	< 0.01	0.000451	0.0152
chromatin organization	GO:0006325)	332	0	12.6	-	< 0.01	9.66e-06	0.000532
chromosome organization	GO:0051276)	499	0	18.93	-	< 0.01	1.81e-08	1.8e-06

## Sheet: kvc FL vs CL
GO term	GO biological process	Arabidopsis thaliana - REFLIST (27462)	entities in list	entities expected	over/under	fold enrichment	raw P-value	FDR		Non-redundant list: kvc FL vs CL
cellular response to UV-A	GO:0071492)	4	3	0.15	+	20.45	0.00139	0.0501		abiotic
response to UV-A	GO:0070141)	4	3	0.15	+	20.45	0.00139	0.0498		abscisicacid
pyridoxine metabolic process	GO:0008614)	6	4	0.22	+	18.18	0.000275	0.0148		acidchemical
pyridoxal phosphate biosynthetic process	GO:0042823)	7	4	0.26	+	15.58	0.000421	0.0209		aging
pyridoxal phosphate metabolic process	GO:0042822)	7	4	0.26	+	15.58	0.000421	0.0207		alcohol
vitamin B6 biosynthetic process	GO:0042819)	7	4	0.26	+	15.58	0.000421	0.0205		aldehyde
vitamin B6 metabolic process	GO:0042816)	8	4	0.29	+	13.64	0.000613	0.0281		anatomicalstructuredevelopment
aldehyde biosynthetic process	GO:0046184)	9	4	0.33	+	12.12	0.000861	0.0361		anthocyanin
response to herbivore	GO:0080027)	17	5	0.62	+	8.02	0.000874	0.0364		bacterium
cell wall macromolecule catabolic process	GO:0016998)	31	9	1.14	+	7.92	8.51e-06	0.000626		benzene
response to chitin	GO:0010200)	138	37	5.06	+	7.31	1.16e-18	3.65e-16		biologicalprocess
cellular response to water deprivation	GO:0042631)	38	10	1.39	+	7.18	5.65e-06	0.000442		biologicalregulation
response to UV-B	GO:0010224)	73	19	2.68	+	7.1	4.48e-10	6.35e-08		biosyntheticprocess
cellular response to water stimulus	GO:0071462)	39	10	1.43	+	6.99	6.87e-06	0.000518		biotic
response to karrikin	GO:0080167)	127	32	4.66	+	6.87	1.13e-15	2.41e-13		bluelight
defense response to insect	GO:0002213)	24	6	0.88	+	6.82	0.000553	0.0257		carbohydratetransport
response to red light	GO:0010114)	65	16	2.38	+	6.71	2.07e-08	2.47e-06		carboxylicacid
regulation of anthocyanin metabolic process	GO:0031537)	25	6	0.92	+	6.55	0.000665	0.03		cellwallmacromolecule
gibberellin biosynthetic process	GO:0009686)	26	6	0.95	+	6.29	0.000795	0.0343		chloroplastorganization
cellular response to cold	GO:0070417)	35	8	1.28	+	6.23	0.000115	0.0072		chromatinorganization
wax biosynthetic process	GO:0010025)	27	6	0.99	+	6.06	0.000942	0.0384		chromosomeorganization
diterpenoid biosynthetic process	GO:0016102)	27	6	0.99	+	6.06	0.000942	0.0382		cold
regulation of jasmonic acid mediated signaling pathway	GO:2000022)	41	9	1.5	+	5.99	5.68e-05	0.00384		defense
diterpenoid metabolic process	GO:0016101)	32	7	1.17	+	5.97	0.000388	0.0199		diterpenoid
gibberellin metabolic process	GO:0009685)	28	6	1.03	+	5.84	0.00111	0.0432		endogenousstimulus
wax metabolic process	GO:0010166)	28	6	1.03	+	5.84	0.00111	0.0429		environmental
cellular response to acid chemical	GO:0071229)	61	13	2.24	+	5.81	1.78e-06	0.00016		externalstimulus
response to far red light	GO:0010218)	43	9	1.58	+	5.71	7.83e-05	0.00518		extracellularstimulus
cellular response to decreased oxygen levels	GO:0036294)	236	49	8.65	+	5.66	3.43e-20	1.46e-17		farredlight
fatty acid derivative biosynthetic process	GO:1901570)	29	6	1.06	+	5.64	0.0013	0.0487		fattyacid
cellular response to oxygen levels	GO:0071453)	237	49	8.69	+	5.64	4.01e-20	1.59e-17		fattyacidderivative
cellular response to hypoxia	GO:0071456)	234	48	8.58	+	5.59	1.29e-19	4.78e-17		fungus
fatty acid derivative metabolic process	GO:1901568)	37	7	1.36	+	5.16	0.000828	0.0352		gibberellicacid
response to decreased oxygen levels	GO:0036293)	264	49	9.68	+	5.06	1.99e-18	5.94e-16		heat
response to hypoxia	GO:0001666)	260	48	9.53	+	5.03	5.38e-18	1.34e-15		herbivore
response to oxygen levels	GO:0070482)	266	49	9.75	+	5.02	2.62e-18	7.08e-16		hormone
response to UV	GO:0009411)	125	23	4.58	+	5.02	2.55e-09	3.3e-07		hydrogenperoxide
response to organonitrogen compound	GO:0010243)	250	45	9.17	+	4.91	1.37e-16	3.25e-14		hyperosmotic
response to nitrogen compound	GO:1901698)	301	52	11.04	+	4.71	2.71e-18	7.01e-16		hypoxia
hyperosmotic salinity response	GO:0042538)	58	10	2.13	+	4.7	0.000133	0.00805		immuneresponse
response to hydrogen peroxide	GO:0042542)	70	12	2.57	+	4.68	3.05e-05	0.00211		immunesystem
response to wounding	GO:0009611)	236	39	8.65	+	4.51	1.65e-13	3.06e-11		inorganicsubstance
carbohydrate transport	GO:0008643)	55	9	2.02	+	4.46	0.000402	0.0203		insect
systemic acquired resistance	GO:0009627)	62	10	2.27	+	4.4	0.000215	0.012		isoprenoid
regulation of defense response to bacterium	GO:1900424)	50	8	1.83	+	4.36	0.000952	0.0381		jasmonicacid
jasmonic acid metabolic process	GO:0009694)	50	8	1.83	+	4.36	0.000952	0.0378		karrikin
cellular response to heat	GO:0034605)	64	10	2.35	+	4.26	0.000271	0.0146		light
benzene-containing compound metabolic process	GO:0042537)	58	9	2.13	+	4.23	0.000567	0.0262		lipid
response to salicylic acid	GO:0009751)	151	23	5.54	+	4.15	5.86e-08	6.71e-06		metabolicprocess
response to light intensity	GO:0009642)	139	21	5.1	+	4.12	2.46e-07	2.53e-05		metalion
hyperosmotic response	GO:0006972)	69	10	2.53	+	3.95	0.000463	0.0221		modification-dependentcatabolism
response to jasmonic acid	GO:0009753)	175	24	6.42	+	3.74	1.77e-07	1.95e-05		modification-dependentcatabolism
response to oomycetes	GO:0002239)	96	13	3.52	+	3.69	0.000127	0.00781		monocarboxylicacid
carboxylic acid transport	GO:0046942)	74	10	2.71	+	3.69	0.000757	0.0334		multicellularorganismalprocess
response to fatty acid	GO:0070542)	179	24	6.56	+	3.66	2.57e-07	2.59e-05		nitrogen
terpenoid metabolic process	GO:0006721)	151	20	5.54	+	3.61	2.96e-06	0.000245		oomycetes
programmed cell death	GO:0012501)	76	10	2.79	+	3.59	0.000912	0.0374		organelleorganization
response to red or far red light	GO:0009639)	198	26	7.26	+	3.58	1.19e-07	1.34e-05		organicacid
response to reactive oxygen species	GO:0000302)	160	21	5.87	+	3.58	1.92e-06	0.000171		organiccycliccompound
cellular response to environmental stimulus	GO:0104004)	189	24	6.93	+	3.46	6.24e-07	5.99e-05		organicsubstance
cellular response to abiotic stimulus	GO:0071214)	189	24	6.93	+	3.46	6.24e-07	5.89e-05		osmoticstress
cellular response to light stimulus	GO:0071482)	104	13	3.81	+	3.41	0.00026	0.0142		otherorganism
response to acid chemical	GO:0001101)	400	50	14.67	+	3.41	1.02e-12	1.79e-10		oxidativestress
response to blue light	GO:0009637)	88	11	3.23	+	3.41	0.000758	0.0332		oxoacidmetabolism
plant organ senescence	GO:0090693)	113	14	4.14	+	3.38	0.000166	0.00962		oxygen
terpenoid biosynthetic process	GO:0016114)	122	15	4.47	+	3.35	0.000107	0.00675		photosynthesis
response to water deprivation	GO:0009414)	359	44	13.16	+	3.34	4.23e-11	6.15e-09		pigment
response to external biotic stimulus	GO:0043207)	1095	134	40.15	+	3.34	1.04e-31	8.81e-29		plantorgansenescence
response to other organism	GO:0051707)	1095	134	40.15	+	3.34	1.04e-31	7.71e-29		programmedcelldeath
response to water	GO:0009415)	368	45	13.49	+	3.33	2.72e-11	4.16e-09		proteasomalproteincatabolism
response to biotic stimulus	GO:0009607)	1096	134	40.19	+	3.33	1.13e-31	7.45e-29		pyridoxine
response to bacterium	GO:0009617)	512	62	18.77	+	3.3	6.83e-15	1.4e-12		radiation
response to cold	GO:0009409)	415	50	15.22	+	3.29	3.49e-12	5.77e-10		reactiveoxygenspecies
biological process involved in interspecies interaction between organisms	GO:0044419)	1121	135	41.11	+	3.28	2.59e-31	1.54e-28		redlight
aging	GO:0007568)	133	16	4.88	+	3.28	8.03e-05	0.00525		chitin
cellular response to radiation	GO:0071478)	110	13	4.03	+	3.22	0.000425	0.0206		RNA
response to light stimulus	GO:0009416)	711	84	26.07	+	3.22	3.44e-19	1.2e-16		salicylicacid
response to oxygen-containing compound	GO:1901700)	1514	178	55.52	+	3.21	2.33e-40	2.78e-37		salinity
response to fungus	GO:0009620)	350	41	12.83	+	3.19	6.65e-10	9.21e-08		saltstress
photosynthesis	GO:0015979)	188	22	6.89	+	3.19	6e-06	0.000464		secondarymetabolism
response to temperature stimulus	GO:0009266)	625	73	22.92	+	3.19	1.43e-16	3.28e-14		smallmolecule
defense response to other organism	GO:0098542)	806	94	29.56	+	3.18	5.04e-21	2.31e-18		stimulus
isoprenoid metabolic process	GO:0006720)	191	22	7	+	3.14	7.55e-06	0.000562		stress
defense response	GO:0006952)	950	109	34.84	+	3.13	9.02e-24	4.47e-21		systemicacquiredresistance
defense response to fungus	GO:0050832)	253	29	9.28	+	3.13	3.13e-07	3.1e-05		temperature
response to radiation	GO:0009314)	735	84	26.95	+	3.12	2.16e-18	6.12e-16		terpenoid
immune system process	GO:0002376)	220	25	8.07	+	3.1	2.31e-06	0.000202		transcription
response to heat	GO:0009408)	231	26	8.47	+	3.07	1.71e-06	0.000157		ubiquitin-dependentproteincatabolism
response to organic cyclic compound	GO:0014070)	276	31	10.12	+	3.06	1.86e-07	2.01e-05		Unclassified
organic acid transport	GO:0015849)	107	12	3.92	+	3.06	0.00106	0.0415		UV
response to abiotic stimulus	GO:0009628)	2137	238	78.36	+	3.04	2.81e-51	8.37e-48		UV-A
response to osmotic stress	GO:0006970)	528	57	19.36	+	2.94	6.09e-12	9.8e-10		UV-B
defense response to bacterium	GO:0042742)	417	45	15.29	+	2.94	1.06e-09	1.4e-07		vitaminB6
isoprenoid biosynthetic process	GO:0008299)	158	17	5.79	+	2.93	0.000168	0.00955		water
response to external stimulus	GO:0009605)	1513	161	55.48	+	2.9	1.01e-31	1e-28		wax
response to oxidative stress	GO:0006979)	458	48	16.79	+	2.86	7.12e-10	9.64e-08		wounding
pigment metabolic process	GO:0042440)	134	14	4.91	+	2.85	0.0008	0.0343
innate immune response	GO:0045087)	155	16	5.68	+	2.82	0.000395	0.0201
response to salt stress	GO:0009651)	446	45	16.35	+	2.75	7.03e-09	8.72e-07
immune response	GO:0006955)	162	16	5.94	+	2.69	0.000615	0.028
cellular response to chemical stimulus	GO:0070887)	1085	107	39.79	+	2.69	8.5e-19	2.81e-16
response to lipid	GO:0033993)	811	79	29.74	+	2.66	7.56e-14	1.45e-11
cellular response to extracellular stimulus	GO:0031668)	216	21	7.92	+	2.65	0.000115	0.00715
response to organic substance	GO:0010033)	1712	164	62.78	+	2.61	1.49e-27	8.07e-25
response to inorganic substance	GO:0010035)	914	87	33.52	+	2.6	1.6e-14	3.18e-12
cellular response to external stimulus	GO:0071496)	222	21	8.14	+	2.58	0.000164	0.00964
response to chemical	GO:0042221)	2687	254	98.53	+	2.58	4.93e-43	7.34e-40
response to extracellular stimulus	GO:0009991)	265	25	9.72	+	2.57	4.25e-05	0.00291
organic acid catabolic process	GO:0016054)	159	15	5.83	+	2.57	0.00137	0.0498
response to stress	GO:0006950)	3114	293	114.19	+	2.57	2.59e-50	5.14e-47
cell wall macromolecule metabolic process	GO:0044036)	171	16	6.27	+	2.55	0.00105	0.0412
cellular response to stress	GO:0033554)	1123	103	41.18	+	2.5	3.64e-16	8.03e-14
response to abscisic acid	GO:0009737)	498	45	18.26	+	2.46	1.94e-07	2.07e-05
regulation of defense response	GO:0031347)	266	24	9.75	+	2.46	0.000141	0.00847
response to alcohol	GO:0097305)	503	45	18.44	+	2.44	2.27e-07	2.37e-05
chloroplast organization	GO:0009658)	238	21	8.73	+	2.41	0.000474	0.0224
monocarboxylic acid metabolic process	GO:0032787)	420	37	15.4	+	2.4	4.16e-06	0.00033
cellular response to oxygen-containing compound	GO:1901701)	505	42	18.52	+	2.27	3.12e-06	0.000255
response to stimulus	GO:0050896)	5533	446	202.89	+	2.2	3.6e-64	2.14e-60
cellular response to lipid	GO:0071396)	312	25	11.44	+	2.19	0.000509	0.0239
secondary metabolic process	GO:0019748)	303	24	11.11	+	2.16	0.000756	0.0336
regulation of response to stress	GO:0080134)	395	31	14.48	+	2.14	0.000165	0.00962
response to endogenous stimulus	GO:0009719)	1276	100	46.79	+	2.14	1.17e-11	1.83e-09
organic acid metabolic process	GO:0006082)	984	77	36.08	+	2.13	2.72e-09	3.45e-07
response to hormone	GO:0009725)	1246	97	45.69	+	2.12	3.37e-11	5.02e-09
organic acid biosynthetic process	GO:0016053)	454	35	16.65	+	2.1	9.59e-05	0.00614
small molecule biosynthetic process	GO:0044283)	629	48	23.06	+	2.08	6.71e-06	0.000512
oxoacid metabolic process	GO:0043436)	946	71	34.69	+	2.05	5.47e-08	6.38e-06
carboxylic acid metabolic process	GO:0019752)	844	62	30.95	+	2	8.8e-07	8.18e-05
response to metal ion	GO:0010038)	430	31	15.77	+	1.97	0.000782	0.034
lipid metabolic process	GO:0006629)	854	61	31.32	+	1.95	2.58e-06	0.000219
lipid biosynthetic process	GO:0008610)	521	37	19.1	+	1.94	0.000279	0.0148
regulation of response to stimulus	GO:0048583)	747	53	27.39	+	1.93	1.49e-05	0.00107
regulation of multicellular organismal process	GO:0051239)	457	32	16.76	+	1.91	0.00112	0.0431
cellular lipid metabolic process	GO:0044255)	681	47	24.97	+	1.88	9.16e-05	0.00593
cellular response to endogenous stimulus	GO:0071495)	524	36	19.21	+	1.87	0.000686	0.0307
small molecule metabolic process	GO:0044281)	1488	101	54.56	+	1.85	1.07e-08	1.3e-06
cellular response to stimulus	GO:0051716)	2478	166	90.87	+	1.83	2.38e-13	4.29e-11
cellular response to organic substance	GO:0071310)	667	42	24.46	+	1.72	0.00128	0.0482
regulation of biosynthetic process	GO:0009889)	2494	127	91.45	+	1.39	0.000297	0.0156
multicellular organismal process	GO:0032501)	2775	140	101.76	+	1.38	0.000168	0.00959
regulation of transcription, DNA-templated	GO:0006355)	2168	109	79.5	+	1.37	0.00136	0.0503
regulation of nucleic acid-templated transcription	GO:1903506)	2168	109	79.5	+	1.37	0.00136	0.05
regulation of RNA biosynthetic process	GO:2001141)	2170	109	79.57	+	1.37	0.00137	0.0499
regulation of RNA metabolic process	GO:0051252)	2244	112	82.28	+	1.36	0.00133	0.0494
regulation of cellular biosynthetic process	GO:0031326)	2457	122	90.1	+	1.35	0.000948	0.0381
regulation of cellular metabolic process	GO:0031323)	2930	144	107.44	+	1.34	0.000429	0.0206
biosynthetic process	GO:0009058)	2788	136	102.23	+	1.33	0.000856	0.0361
regulation of metabolic process	GO:0019222)	3258	158	119.47	+	1.32	0.000372	0.0193
regulation of biological process	GO:0050789)	5332	258	195.52	+	1.32	2.64e-06	0.000221
anatomical structure development	GO:0048856)	2875	139	105.42	+	1.32	0.00119	0.0456
biological regulation	GO:0065007)	5927	282	217.34	+	1.3	2.47e-06	0.000213
regulation of cellular process	GO:0050794)	4669	218	171.21	+	1.27	0.000179	0.01
cellular process	GO:0009987)	11906	550	436.58	+	1.26	1.91e-12	3.25e-10
metabolic process	GO:0008152)	8363	377	306.66	+	1.23	3.59e-06	0.000289
organic substance metabolic process	GO:0071704)	7780	345	285.28	+	1.21	5.84e-05	0.0039
cellular metabolic process	GO:0044237)	7586	334	278.17	+	1.2	0.000146	0.00868
biological_process	GO:0008150)	21204	833	777.53	+	1.07	2.81e-05	0.00199
Unclassified	UNCLASSIFIED)	6258	174	229.47	-	0.76	2.81e-05	0.00197
organelle organization	GO:0006996)	1673	37	61.35	-	0.6	0.000911	0.0377
ubiquitin-dependent protein catabolic process	GO:0006511)	509	5	18.66	-	0.27	0.000408	0.0204
modification-dependent protein catabolic process	GO:0019941)	521	5	19.1	-	0.26	0.000297	0.0155
modification-dependent macromolecule catabolic process	GO:0043632)	533	5	19.54	-	0.26	0.000216	0.0119
proteasomal protein catabolic process	GO:0010498)	266	1	9.75	-	0.1	0.00127	0.0483
chromosome organization	GO:0051276)	499	1	18.3	-	0.05	5.03e-07	4.91e-05
chromatin organization	GO:0006325)	332	0	12.17	-	< 0.01	1.43e-05	0.00104

## Sheet: kvc vs WT CL
GO term	GO biological process	Arabidopsis thaliana - REFLIST (27462)	entities in list	entities expected	over/under	fold enrichment	raw P-value	FDR		Non-redundant list: kvc vs WT CL
response to chitin	GO:0010200)	138	6	0.35	+	17.3	1.69e-06	0.000772		bacterium
response to jasmonic acid	GO:0009753)	175	5	0.44	+	11.37	9.05e-05	0.0317		biologicalprocess
response to organonitrogen compound	GO:0010243)	250	7	0.63	+	11.14	3.75e-06	0.00149		biologicalprocessinvolvedininterspeciesinteractionbetweenorganisms
response to fatty acid	GO:0070542)	179	5	0.45	+	11.12	0.0001	0.0299		biotic
response to nitrogen compound	GO:1901698)	301	8	0.76	+	10.58	1.06e-06	0.000575		chitin
response to fungus	GO:0009620)	350	8	0.88	+	9.1	3.17e-06	0.00135		defense
response to bacterium	GO:0009617)	512	10	1.29	+	7.77	6.88e-07	0.000409		externalstimulus
defense response to other organism	GO:0098542)	806	15	2.03	+	7.41	1.46e-09	1.45e-06		fattyacid
response to external biotic stimulus	GO:0043207)	1095	20	2.75	+	7.27	2.09e-12	1.24e-08		fungus
response to other organism	GO:0051707)	1095	20	2.75	+	7.27	2.09e-12	6.21e-09		jasmonicacid
response to biotic stimulus	GO:0009607)	1096	20	2.75	+	7.26	2.12e-12	4.21e-09		nitrogen
biological process involved in interspecies interaction between organisms	GO:0044419)	1121	20	2.82	+	7.1	3.17e-12	4.72e-09		organic
defense response	GO:0006952)	950	16	2.39	+	6.7	1.56e-09	1.33e-06		otherorganism
defense response to bacterium	GO:0042742)	417	7	1.05	+	6.68	9.27e-05	0.0307		oxygen
response to external stimulus	GO:0009605)	1513	20	3.8	+	5.26	6.09e-10	7.25e-07		stimulus
response to organic substance	GO:0010033)	1712	15	4.3	+	3.49	1.95e-05	0.00726		stress
response to oxygen-containing compound	GO:1901700)	1514	13	3.8	+	3.42	9.4e-05	0.0294
response to chemical	GO:0042221)	2687	21	6.75	+	3.11	1.66e-06	0.000824
response to stress	GO:0006950)	3114	24	7.82	+	3.07	2.85e-07	0.000188
response to stimulus	GO:0050896)	5533	34	13.9	+	2.45	6.57e-08	4.89e-05
regulation of biological process	GO:0050789)	5332	27	13.4	+	2.02	0.000172	0.0489
